# Supplementary material for: catena-Poly[[triphenyl­tin(IV)]-μ-5-amino-2-nitro­benzoato-κ2 O 1:O 1′]
Source: Acta Crystallogr Sect E Struct Rep Online. 2011 Aug 27;67(Pt 9):m1276–7. doi: 10.1107/S1600536811033332 (PMC3200871; doi:10.1107/S1600536811033332)
Supplement: Supplementary file 1 [file e-67-m1276-sup1.cif]

##############################################################################
#                                                                            #
# This CIF contains the data in a paper accepted for publication in          #
# Acta Crystallographica Section E. It conforms to the requirements of       #
# Notes for Authors for Acta Crystallographica Section E, and has been       #
# peer reviewed under the auspices of the IUCr Commission on Journals.       #
#                                                                            #
# Full details of the Crystallographic Information File format               #
# are given in the paper "The Crystallographic Information File (CIF):       #
# a New Standard Archive File for Crystallography" by S. R. Hall, F. H.      #
# Allen and I. D. Brown [Acta Cryst. (1991), A47, 655-685].                  #
#                                                                            #
# The current version of the core CIF dictionary is obtainable from          #
# ftp://ftp.iucr.org/pub/cif_core.dic.                                       #
#                                                                            #
# Software is freely available for graphical display of the structure(s)     #
# in this CIF. For information consult the CIF software page                 #
# http://www.iucr.org/resources/cif/software.                                #
#                                                                            #
# This file may be used for bona fide research purposes within the           #
# scientific community so long as proper attribution is given to the journal # 
# article from which it was obtained.                                        #
#                                                                            #
##############################################################################
data_global
_audit_creation_method     'form.cif (version 2.0)'
_journal_data_validation_number     ?
_journal_date_recd_electronic     2011-08-12
_journal_date_accepted     2011-08-16
_journal_name_full     'Acta Crystallographica, Section E'
_journal_year     2011
_journal_volume     67
_journal_issue      9
_journal_page_first     m1276
_journal_page_last     m1277
_journal_paper_category     QM
_journal_coeditor_code     LH5316
_publ_contact_author_name     'Prof. Fun, Hoong-Kun'
_publ_contact_author_address
;
      X-ray Crystallography Unit
      School of Physics
      Universiti Sains Malaysia
      11800 USM, Penang
      MALAYSIA
;
_publ_contact_author_email     'hkfun@usm.my'
_publ_contact_author_fax     '604 6579150'
_publ_contact_author_phone     '604 6533652'
_publ_section_title
;\
<i>catena</i>-Poly[[triphenyltin(IV)]-\m-5-amino-2-nitrobenzoato-\
\k^2^<i>O</i>^1^:<i>O</i>^1'^]
;
loop_
    _publ_author_name
    _publ_author_footnote
    _publ_author_address
    'Yip-Foo Win' ?
;
      Department of Chemical Science
      Faculty of Science
      Universiti Tunku Abdul Rahman
      Perak Campus, Jalan Universiti
      Bandar Barat, 31900 Kampar
      Perak, Malaysia
;
    'Chen-Shang Choong' ?
;
      Department of Chemical Science
      Faculty of Science
      Universiti Tunku Abdul Rahman
      Perak Campus, Jalan Universiti
      Bandar Barat, 31900 Kampar
      Perak, Malaysia
;
    'Siang-Guan Teoh' ?
;
      School of Chemical Sciences
      Universiti Sains Malaysia
      11800 USM, Penang
      Malaysia
;
    'Ching Kheng Quah'
;
      Thomson Reuters ResearcherID: A-5525-2009.
;
;
      X-ray Crystallography Unit
      School of Physics
      Universiti Sains Malaysia
      11800 USM, Penang
      Malaysia
;
    'Hoong-Kun Fun'
;
      Thomson Reuters ResearcherID: A-3561-2009.
;
;     X-ray Crystallography Unit
      School of Physics
      Universiti Sains Malaysia
      11800 USM, Penang
      Malaysia
;
data_I
_audit_creation_method     SHELXL-97
_chemical_name_systematic
;
<i>catena</i>-Poly[[triphenyltin(IV)]-\m-5-amino-2-nitrobenzoato-
\k^2^<i>O</i>^1^:<i>O</i>^1'^]
;
_chemical_name_common     ?
_chemical_formula_moiety     'C25 H20 N2 O4 Sn'
_chemical_formula_sum     'C25 H20 N2 O4 Sn'
_chemical_formula_iupac     '[Sn (C6 H5)3 (C7 H5 N2 O4)]'
_chemical_formula_weight     531.12
_chemical_melting_point     ?
_symmetry_cell_setting     monoclinic
_symmetry_space_group_name_H-M     'P 21/c'
_symmetry_space_group_name_Hall     '-P 2ybc'
loop_
    _symmetry_equiv_pos_as_xyz
    'x, y, z'
    '-x, y+1/2, -z+1/2'
    '-x, -y, -z'
    'x, -y-1/2, z-1/2'
_cell_length_a     10.97520(10)
_cell_length_b     11.83420(10)
_cell_length_c     17.4160(2)
_cell_angle_alpha     90.00
_cell_angle_beta     102.1640(10)
_cell_angle_gamma     90.00
_cell_volume     2211.25(4)
_cell_formula_units_Z     4
_cell_measurement_reflns_used     9281
_cell_measurement_theta_min     2.39
_cell_measurement_theta_max     32.65
_cell_measurement_temperature     100
_exptl_crystal_description     'block'
_exptl_crystal_colour     'yellow'
_exptl_crystal_size_max     0.365
_exptl_crystal_size_mid     0.249
_exptl_crystal_size_min     0.216
_exptl_crystal_density_diffrn     1.595
_exptl_crystal_density_meas     ?
_exptl_crystal_density_method     'not measured'
_exptl_crystal_F_000     1064
_exptl_absorpt_coefficient_mu     1.190
_exptl_absorpt_correction_type     multi-scan
_exptl_absorpt_process_details     '(<i>SADABS</i>; Bruker, 2009)'
_exptl_absorpt_correction_T_min     0.6705
_exptl_absorpt_correction_T_max     0.7831
_exptl_special_details
;
The crystal was placed in the cold stream of an Oxford Cryosystems
Cobra open-flow nitrogen cryostat (Cosier & Glazer, 1986) operating
at 100.0 (1) K.
;
_diffrn_ambient_temperature     100
_diffrn_radiation_type     MoK\a
_diffrn_radiation_wavelength     0.71073
_diffrn_radiation_source     'fine-focus sealed tube'
_diffrn_radiation_monochromator     graphite
_diffrn_measurement_device_type
;
Bruker SMART APEXII CCD area-detector
;
_diffrn_measurement_method     '\f and \w'
_diffrn_detector_area_resol_mean     ?
_diffrn_reflns_number     27219
_diffrn_reflns_av_R_equivalents     0.0173
_diffrn_reflns_av_sigmaI/netI     0.0177
_diffrn_reflns_theta_min     1.90
_diffrn_reflns_theta_max     32.66
_diffrn_reflns_theta_full     32.66
_diffrn_measured_fraction_theta_max     0.985
_diffrn_measured_fraction_theta_full     0.985
_diffrn_reflns_limit_h_min     -16
_diffrn_reflns_limit_h_max     16
_diffrn_reflns_limit_k_min     -17
_diffrn_reflns_limit_k_max     15
_diffrn_reflns_limit_l_min     -24
_diffrn_reflns_limit_l_max     26
_diffrn_standards_number     0
_diffrn_standards_interval_count     .
_diffrn_standards_interval_time     .
_diffrn_standards_decay_%     ?
_refine_special_details
;
 Refinement of F^2^ against ALL reflections.  The weighted R-factor wR and
 goodness of fit S are based on F^2^, conventional R-factors R are based
 on F, with F set to zero for negative F^2^. The threshold expression of
 F^2^ > 2sigma(F^2^) is used only for calculating R-factors(gt) etc. and is
 not relevant to the choice of reflections for refinement.  R-factors based
 on F^2^ are statistically about twice as large as those based on F, and R-
 factors based on ALL data will be even larger.
;
_reflns_number_total     7981
_reflns_number_gt     7370
_reflns_threshold_expression     I>2\s(I)
_refine_ls_structure_factor_coef     Fsqd
_refine_ls_matrix_type     full
_refine_ls_R_factor_all     0.0206
_refine_ls_R_factor_gt     0.0180
_refine_ls_wR_factor_gt     0.0441
_refine_ls_wR_factor_ref     0.0455
_refine_ls_goodness_of_fit_ref     1.071
_refine_ls_restrained_S_all     1.071
_refine_ls_number_reflns     7981
_refine_ls_number_parameters     297
_refine_ls_number_restraints     0
_refine_ls_hydrogen_treatment     mixed
_refine_ls_weighting_scheme     calc
_refine_ls_weighting_details
         'calc w=1/[\s^2^(Fo^2^)+(0.0187P)^2^+0.9636P] where P=(Fo^2^+2Fc^2^)/3'
_atom_sites_solution_hydrogens     geom
_atom_sites_solution_primary     direct
_atom_sites_solution_secondary     difmap
_refine_ls_shift/su_max     0.003
_refine_ls_shift/su_mean     0.001
_refine_diff_density_max     0.508
_refine_diff_density_min     -0.537
_refine_ls_extinction_method     none
_refine_ls_extinction_coef     ?
loop_
    _atom_type_symbol
    _atom_type_description
    _atom_type_scat_dispersion_real
    _atom_type_scat_dispersion_imag
    _atom_type_scat_source
    'C' 'C' 0.0033 0.0016
                         'International Tables Vol C Tables 4.2.6.8 and 6.1.1.4'
    'H' 'H' 0.0000 0.0000
                         'International Tables Vol C Tables 4.2.6.8 and 6.1.1.4'
    'N' 'N' 0.0061 0.0033
                         'International Tables Vol C Tables 4.2.6.8 and 6.1.1.4'
    'O' 'O' 0.0106 0.0060
                         'International Tables Vol C Tables 4.2.6.8 and 6.1.1.4'
    'Sn' 'Sn' -0.6537 1.4246
                         'International Tables Vol C Tables 4.2.6.8 and 6.1.1.4'
_computing_data_collection     'APEX2 (Bruker, 2009)'
_computing_cell_refinement     'SAINT (Bruker, 2009)'
_computing_data_reduction     'SAINT (Bruker, 2009)'
_computing_structure_solution     'SHELXTL (Sheldrick, 2008)'
_computing_structure_refinement     'SHELXTL (Sheldrick, 2008)'
_computing_molecular_graphics     'SHELXTL (Sheldrick, 2008)'
_computing_publication_material
                             'SHELXTL (Sheldrick, 2008) and PLATON (Spek, 2009)'
loop_
    _atom_site_type_symbol
    _atom_site_label
    _atom_site_fract_x
    _atom_site_fract_y
    _atom_site_fract_z
    _atom_site_U_iso_or_equiv
    _atom_site_adp_type
    _atom_site_calc_flag
    _atom_site_refinement_flags
    _atom_site_occupancy
    _atom_site_symmetry_multiplicity
    _atom_site_disorder_assembly
    _atom_site_disorder_group
    Sn Sn1 0.980205(6) 0.157183(6) 0.217102(4) 0.01124(2) Uani d . 1 1 . .
    O O1 0.93081(8) 0.32432(7) 0.16122(5) 0.01487(14) Uani d . 1 1 . .
    O O2 0.97650(7) 0.46996(7) 0.24440(4) 0.01352(14) Uani d . 1 1 . .
    O O3 0.70740(8) 0.38800(8) 0.21137(5) 0.02102(17) Uani d . 1 1 . .
    O O4 0.53208(8) 0.43580(10) 0.13585(6) 0.0329(2) Uani d . 1 1 . .
    N N1 0.89051(11) 0.67399(10) -0.04786(6) 0.0218(2) Uani d . 1 1 . .
    N N2 0.64692(9) 0.43960(9) 0.15452(6) 0.01829(18) Uani d . 1 1 . .
    C C1 0.87574(10) 0.17504(9) 0.30535(6) 0.01377(18) Uani d . 1 1 . .
    C C2 0.89877(11) 0.25962(10) 0.36218(7) 0.0193(2) Uani d . 1 1 . .
    H H2A 0.9597 0.3158 0.3599 0.023 Uiso calc R 1 1 . .
    C C3 0.83296(13) 0.26235(12) 0.42251(7) 0.0243(2) Uani d . 1 1 . .
    H H3A 0.8496 0.3199 0.4613 0.029 Uiso calc R 1 1 . .
    C C4 0.74309(12) 0.18074(12) 0.42582(7) 0.0247(2) Uani d . 1 1 . .
    H H4A 0.6988 0.1823 0.4672 0.030 Uiso calc R 1 1 . .
    C C5 0.71792(11) 0.09704(12) 0.36888(7) 0.0224(2) Uani d . 1 1 . .
    H H5A 0.6557 0.0419 0.3708 0.027 Uiso calc R 1 1 . .
    C C6 0.78424(10) 0.09427(10) 0.30890(7) 0.0176(2) Uani d . 1 1 . .
    H H6A 0.7670 0.0368 0.2700 0.021 Uiso calc R 1 1 . .
    C C7 0.86334(10) 0.08532(9) 0.11625(6) 0.01378(18) Uani d . 1 1 . .
    C C8 0.73920(10) 0.12127(11) 0.09743(7) 0.0191(2) Uani d . 1 1 . .
    H H8A 0.7118 0.1796 0.1272 0.023 Uiso calc R 1 1 . .
    C C9 0.65528(12) 0.07180(14) 0.03508(7) 0.0276(3) Uani d . 1 1 . .
    H H9A 0.5712 0.0969 0.0222 0.033 Uiso calc R 1 1 . .
    C C10 0.69493(13) -0.01430(14) -0.00817(8) 0.0293(3) Uani d . 1 1 . .
    H H10A 0.6375 -0.0486 -0.0502 0.035 Uiso calc R 1 1 . .
    C C11 0.81737(14) -0.05009(11) 0.00968(7) 0.0257(3) Uani d . 1 1 . .
    H H11A 0.8442 -0.1089 -0.0200 0.031 Uiso calc R 1 1 . .
    C C12 0.90166(12) 0.00017(10) 0.07139(7) 0.0186(2) Uani d . 1 1 . .
    H H12A 0.9861 -0.0239 0.0830 0.022 Uiso calc R 1 1 . .
    C C13 1.17373(10) 0.19205(10) 0.23296(6) 0.01591(19) Uani d . 1 1 . .
    C C14 1.25426(11) 0.11915(12) 0.20473(7) 0.0212(2) Uani d . 1 1 . .
    H H14A 1.2224 0.0527 0.1770 0.025 Uiso calc R 1 1 . .
    C C15 1.38145(12) 0.14349(14) 0.21712(8) 0.0290(3) Uani d . 1 1 . .
    H H15A 1.4356 0.0938 0.1974 0.035 Uiso calc R 1 1 . .
    C C16 1.42905(12) 0.23968(14) 0.25801(10) 0.0352(4) Uani d . 1 1 . .
    H H16A 1.5155 0.2561 0.2661 0.042 Uiso calc R 1 1 . .
    C C17 1.34983(13) 0.31200(13) 0.28711(12) 0.0383(4) Uani d . 1 1 . .
    H H17A 1.3825 0.3774 0.3158 0.046 Uiso calc R 1 1 . .
    C C18 1.22256(11) 0.28880(11) 0.27429(9) 0.0271(3) Uani d . 1 1 . .
    H H18A 1.1687 0.3391 0.2938 0.032 Uiso calc R 1 1 . .
    C C19 0.92115(9) 0.42633(9) 0.18082(6) 0.01185(17) Uani d . 1 1 . .
    C C20 0.84255(9) 0.49904(9) 0.11779(6) 0.01259(17) Uani d . 1 1 . .
    C C21 0.90148(10) 0.55602(9) 0.06630(6) 0.01415(18) Uani d . 1 1 . .
    H H21A 0.9895 0.5512 0.0730 0.017 Uiso calc R 1 1 . .
    C C22 0.83273(11) 0.62117(10) 0.00411(6) 0.01612(19) Uani d . 1 1 . .
    C C23 0.70317(11) 0.63147(11) -0.00281(7) 0.0196(2) Uani d . 1 1 . .
    H H23A 0.6562 0.6784 -0.0425 0.024 Uiso calc R 1 1 . .
    C C24 0.64407(10) 0.57407(11) 0.04748(7) 0.0194(2) Uani d . 1 1 . .
    H H24A 0.5564 0.5806 0.0420 0.023 Uiso calc R 1 1 . .
    C C25 0.71282(10) 0.50604(10) 0.10674(6) 0.01502(19) Uani d . 1 1 . .
    H H1N1 0.8472(16) 0.6975(16) -0.0914(11) 0.028(4) Uiso d . 1 1 . .
    H H2N1 0.9684(18) 0.6650(15) -0.0455(11) 0.032(5) Uiso d . 1 1 . .
loop_
    _atom_site_aniso_label
    _atom_site_aniso_U_11
    _atom_site_aniso_U_22
    _atom_site_aniso_U_33
    _atom_site_aniso_U_12
    _atom_site_aniso_U_13
    _atom_site_aniso_U_23
    Sn1 0.01332(3) 0.00974(4) 0.01053(3) -0.00065(2) 0.00225(2) -0.00024(2)
    O1 0.0199(3) 0.0093(4) 0.0152(3) 0.0003(3) 0.0032(3) 0.0005(3)
    O2 0.0169(3) 0.0107(4) 0.0122(3) -0.0003(3) 0.0013(2) 0.0001(3)
    O3 0.0179(4) 0.0240(5) 0.0210(4) 0.0006(3) 0.0037(3) 0.0069(3)
    O4 0.0126(4) 0.0446(7) 0.0399(5) -0.0017(4) 0.0019(4) 0.0139(5)
    N1 0.0300(5) 0.0202(5) 0.0158(4) 0.0032(4) 0.0060(4) 0.0064(4)
    N2 0.0147(4) 0.0192(5) 0.0207(4) 0.0001(3) 0.0032(3) 0.0007(4)
    C1 0.0163(4) 0.0126(5) 0.0127(4) 0.0008(3) 0.0035(3) 0.0008(3)
    C2 0.0264(5) 0.0143(5) 0.0187(5) -0.0024(4) 0.0080(4) -0.0027(4)
    C3 0.0340(6) 0.0220(6) 0.0194(5) 0.0012(5) 0.0109(5) -0.0050(4)
    C4 0.0279(6) 0.0298(7) 0.0198(5) 0.0035(5) 0.0125(4) 0.0028(5)
    C5 0.0205(5) 0.0256(6) 0.0225(5) -0.0029(4) 0.0076(4) 0.0041(5)
    C6 0.0179(4) 0.0177(5) 0.0169(5) -0.0020(4) 0.0033(4) -0.0007(4)
    C7 0.0180(4) 0.0110(5) 0.0121(4) -0.0022(4) 0.0025(3) 0.0001(3)
    C8 0.0170(4) 0.0239(6) 0.0164(5) -0.0026(4) 0.0037(4) -0.0024(4)
    C9 0.0190(5) 0.0422(8) 0.0203(5) -0.0086(5) 0.0014(4) -0.0037(5)
    C10 0.0326(6) 0.0358(8) 0.0186(5) -0.0178(6) 0.0030(5) -0.0081(5)
    C11 0.0426(7) 0.0173(6) 0.0176(5) -0.0072(5) 0.0075(5) -0.0059(4)
    C12 0.0282(5) 0.0120(5) 0.0155(5) 0.0010(4) 0.0041(4) -0.0004(4)
    C13 0.0152(4) 0.0144(5) 0.0174(5) -0.0005(4) 0.0019(3) 0.0052(4)
    C14 0.0192(5) 0.0284(7) 0.0166(5) 0.0016(4) 0.0052(4) 0.0017(4)
    C15 0.0184(5) 0.0444(9) 0.0259(6) 0.0052(5) 0.0082(4) 0.0084(6)
    C16 0.0165(5) 0.0367(9) 0.0500(9) -0.0036(5) 0.0012(5) 0.0195(7)
    C17 0.0202(6) 0.0196(7) 0.0683(11) -0.0053(5) -0.0064(6) 0.0053(7)
    C18 0.0180(5) 0.0140(6) 0.0453(8) -0.0004(4) -0.0020(5) 0.0000(5)
    C19 0.0123(4) 0.0114(5) 0.0124(4) -0.0002(3) 0.0039(3) 0.0015(3)
    C20 0.0154(4) 0.0096(5) 0.0120(4) 0.0007(3) 0.0013(3) -0.0010(3)
    C21 0.0175(4) 0.0120(5) 0.0126(4) 0.0011(4) 0.0023(3) 0.0004(3)
    C22 0.0231(5) 0.0122(5) 0.0125(4) 0.0012(4) 0.0025(4) 0.0000(4)
    C23 0.0221(5) 0.0173(5) 0.0170(5) 0.0038(4) -0.0017(4) 0.0031(4)
    C24 0.0163(4) 0.0194(6) 0.0202(5) 0.0030(4) -0.0012(4) 0.0016(4)
    C25 0.0154(4) 0.0137(5) 0.0152(4) 0.0002(4) 0.0016(3) 0.0003(4)
_geom_special_details
;
 All esds (except the esd in the dihedral angle between two l.s. planes)
 are estimated using the full covariance matrix.  The cell esds are taken
 into account individually in the estimation of esds in distances, angles
 and torsion angles; correlations between esds in cell parameters are only
 used when they are defined by crystal symmetry.  An approximate (isotropic)
 treatment of cell esds is used for estimating esds involving l.s. planes.
;
loop_
    _geom_bond_atom_site_label_1
    _geom_bond_atom_site_label_2
    _geom_bond_site_symmetry_2
    _geom_bond_distance
    _geom_bond_publ_flag
    Sn1 C1 . 2.1129(11) ?
    Sn1 C7 . 2.1222(10) ?
    Sn1 C13 . 2.1239(11) ?
    Sn1 O1 . 2.2205(8) ?
    Sn1 O2 2_745 2.3345(8) ?
    O1 C19 . 1.2651(13) ?
    O2 C19 . 1.2563(12) ?
    O2 Sn1 2_755 2.3345(8) ?
    O3 N2 . 1.2315(13) ?
    O4 N2 . 1.2344(12) ?
    N1 C22 . 1.3616(15) ?
    N1 H1N1 . 0.852(18) ?
    N1 H2N1 . 0.853(19) ?
    N2 C25 . 1.4447(15) ?
    C1 C2 . 1.3928(16) ?
    C1 C6 . 1.3972(16) ?
    C2 C3 . 1.3952(17) ?
    C2 H2A . 0.9500 ?
    C3 C4 . 1.390(2) ?
    C3 H3A . 0.9500 ?
    C4 C5 . 1.3876(19) ?
    C4 H4A . 0.9500 ?
    C5 C6 . 1.3937(16) ?
    C5 H5A . 0.9500 ?
    C6 H6A . 0.9500 ?
    C7 C12 . 1.3933(16) ?
    C7 C8 . 1.3988(15) ?
    C8 C9 . 1.3960(16) ?
    C8 H8A . 0.9500 ?
    C9 C10 . 1.390(2) ?
    C9 H9A . 0.9500 ?
    C10 C11 . 1.381(2) ?
    C10 H10A . 0.9500 ?
    C11 C12 . 1.3949(17) ?
    C11 H11A . 0.9500 ?
    C12 H12A . 0.9500 ?
    C13 C14 . 1.3965(17) ?
    C13 C18 . 1.3978(18) ?
    C14 C15 . 1.3968(17) ?
    C14 H14A . 0.9500 ?
    C15 C16 . 1.385(2) ?
    C15 H15A . 0.9500 ?
    C16 C17 . 1.390(2) ?
    C16 H16A . 0.9500 ?
    C17 C18 . 1.3947(18) ?
    C17 H17A . 0.9500 ?
    C18 H18A . 0.9500 ?
    C19 C20 . 1.5135(14) ?
    C20 C21 . 1.3862(15) ?
    C20 C25 . 1.3984(14) ?
    C21 C22 . 1.4116(15) ?
    C21 H21A . 0.9500 ?
    C22 C23 . 1.4068(16) ?
    C23 C24 . 1.3742(17) ?
    C23 H23A . 0.9500 ?
    C24 C25 . 1.3982(15) ?
    C24 H24A . 0.9500 ?
loop_
    _geom_angle_atom_site_label_1
    _geom_angle_atom_site_label_2
    _geom_angle_atom_site_label_3
    _geom_angle_site_symmetry_1
    _geom_angle_site_symmetry_3
    _geom_angle
    _geom_angle_publ_flag
    C1 Sn1 C7 . . 108.43(4) ?
    C1 Sn1 C13 . . 124.55(4) ?
    C7 Sn1 C13 . . 126.79(4) ?
    C1 Sn1 O1 . . 96.31(4) ?
    C7 Sn1 O1 . . 86.85(4) ?
    C13 Sn1 O1 . . 91.67(4) ?
    C1 Sn1 O2 . 2_745 89.71(4) ?
    C7 Sn1 O2 . 2_745 84.74(3) ?
    C13 Sn1 O2 . 2_745 90.55(4) ?
    O1 Sn1 O2 . 2_745 170.88(3) ?
    C19 O1 Sn1 . . 139.32(7) ?
    C19 O2 Sn1 . 2_755 132.42(7) ?
    C22 N1 H1N1 . . 119.4(12) ?
    C22 N1 H2N1 . . 120.9(13) ?
    H1N1 N1 H2N1 . . 116.6(17) ?
    O3 N2 O4 . . 122.76(11) ?
    O3 N2 C25 . . 118.84(9) ?
    O4 N2 C25 . . 118.39(10) ?
    C2 C1 C6 . . 119.00(10) ?
    C2 C1 Sn1 . . 122.94(8) ?
    C6 C1 Sn1 . . 117.97(8) ?
    C1 C2 C3 . . 120.43(11) ?
    C1 C2 H2A . . 119.8 ?
    C3 C2 H2A . . 119.8 ?
    C4 C3 C2 . . 119.97(12) ?
    C4 C3 H3A . . 120.0 ?
    C2 C3 H3A . . 120.0 ?
    C5 C4 C3 . . 120.16(11) ?
    C5 C4 H4A . . 119.9 ?
    C3 C4 H4A . . 119.9 ?
    C4 C5 C6 . . 119.71(12) ?
    C4 C5 H5A . . 120.1 ?
    C6 C5 H5A . . 120.1 ?
    C5 C6 C1 . . 120.71(11) ?
    C5 C6 H6A . . 119.6 ?
    C1 C6 H6A . . 119.6 ?
    C12 C7 C8 . . 118.86(10) ?
    C12 C7 Sn1 . . 123.56(8) ?
    C8 C7 Sn1 . . 117.46(8) ?
    C9 C8 C7 . . 120.34(12) ?
    C9 C8 H8A . . 119.8 ?
    C7 C8 H8A . . 119.8 ?
    C10 C9 C8 . . 119.88(12) ?
    C10 C9 H9A . . 120.1 ?
    C8 C9 H9A . . 120.1 ?
    C11 C10 C9 . . 120.25(11) ?
    C11 C10 H10A . . 119.9 ?
    C9 C10 H10A . . 119.9 ?
    C10 C11 C12 . . 119.92(12) ?
    C10 C11 H11A . . 120.0 ?
    C12 C11 H11A . . 120.0 ?
    C7 C12 C11 . . 120.73(11) ?
    C7 C12 H12A . . 119.6 ?
    C11 C12 H12A . . 119.6 ?
    C14 C13 C18 . . 119.01(11) ?
    C14 C13 Sn1 . . 121.60(9) ?
    C18 C13 Sn1 . . 119.37(9) ?
    C13 C14 C15 . . 120.28(13) ?
    C13 C14 H14A . . 119.9 ?
    C15 C14 H14A . . 119.9 ?
    C16 C15 C14 . . 120.35(13) ?
    C16 C15 H15A . . 119.8 ?
    C14 C15 H15A . . 119.8 ?
    C15 C16 C17 . . 119.76(12) ?
    C15 C16 H16A . . 120.1 ?
    C17 C16 H16A . . 120.1 ?
    C16 C17 C18 . . 120.20(15) ?
    C16 C17 H17A . . 119.9 ?
    C18 C17 H17A . . 119.9 ?
    C17 C18 C13 . . 120.40(14) ?
    C17 C18 H18A . . 119.8 ?
    C13 C18 H18A . . 119.8 ?
    O2 C19 O1 . . 125.29(10) ?
    O2 C19 C20 . . 120.10(10) ?
    O1 C19 C20 . . 114.46(9) ?
    C21 C20 C25 . . 118.85(9) ?
    C21 C20 C19 . . 118.26(9) ?
    C25 C20 C19 . . 122.80(9) ?
    C20 C21 C22 . . 121.02(10) ?
    C20 C21 H21A . . 119.5 ?
    C22 C21 H21A . . 119.5 ?
    N1 C22 C23 . . 120.48(11) ?
    N1 C22 C21 . . 120.82(11) ?
    C23 C22 C21 . . 118.70(10) ?
    C24 C23 C22 . . 120.46(10) ?
    C24 C23 H23A . . 119.8 ?
    C22 C23 H23A . . 119.8 ?
    C23 C24 C25 . . 120.09(10) ?
    C23 C24 H24A . . 120.0 ?
    C25 C24 H24A . . 120.0 ?
    C24 C25 C20 . . 120.74(10) ?
    C24 C25 N2 . . 118.73(10) ?
    C20 C25 N2 . . 120.48(9) ?
loop_
    _geom_torsion_atom_site_label_1
    _geom_torsion_atom_site_label_2
    _geom_torsion_atom_site_label_3
    _geom_torsion_atom_site_label_4
    _geom_torsion_site_symmetry_1
    _geom_torsion_site_symmetry_2
    _geom_torsion_site_symmetry_3
    _geom_torsion_site_symmetry_4
    _geom_torsion
    _geom_torsion_publ_flag
    C1 Sn1 O1 C19 . . . . 44.23(11) ?
    C7 Sn1 O1 C19 . . . . 152.44(11) ?
    C13 Sn1 O1 C19 . . . . -80.80(11) ?
    C7 Sn1 C1 C2 . . . . -150.32(9) ?
    C13 Sn1 C1 C2 . . . . 34.87(11) ?
    O1 Sn1 C1 C2 . . . . -61.55(10) ?
    O2 Sn1 C1 C2 2_745 . . . 125.33(9) ?
    C7 Sn1 C1 C6 . . . . 33.28(10) ?
    C13 Sn1 C1 C6 . . . . -141.54(8) ?
    O1 Sn1 C1 C6 . . . . 122.05(8) ?
    O2 Sn1 C1 C6 2_745 . . . -51.08(9) ?
    C6 C1 C2 C3 . . . . 1.14(17) ?
    Sn1 C1 C2 C3 . . . . -175.23(9) ?
    C1 C2 C3 C4 . . . . -0.5(2) ?
    C2 C3 C4 C5 . . . . -0.5(2) ?
    C3 C4 C5 C6 . . . . 0.8(2) ?
    C4 C5 C6 C1 . . . . -0.13(18) ?
    C2 C1 C6 C5 . . . . -0.84(17) ?
    Sn1 C1 C6 C5 . . . . 175.71(9) ?
    C1 Sn1 C7 C12 . . . . -137.16(9) ?
    C13 Sn1 C7 C12 . . . . 37.51(11) ?
    O1 Sn1 C7 C12 . . . . 127.23(10) ?
    O2 Sn1 C7 C12 2_745 . . . -49.23(9) ?
    C1 Sn1 C7 C8 . . . . 38.72(10) ?
    C13 Sn1 C7 C8 . . . . -146.61(8) ?
    O1 Sn1 C7 C8 . . . . -56.89(9) ?
    O2 Sn1 C7 C8 2_745 . . . 126.65(9) ?
    C12 C7 C8 C9 . . . . 0.47(18) ?
    Sn1 C7 C8 C9 . . . . -175.60(10) ?
    C7 C8 C9 C10 . . . . 0.5(2) ?
    C8 C9 C10 C11 . . . . -0.8(2) ?
    C9 C10 C11 C12 . . . . 0.1(2) ?
    C8 C7 C12 C11 . . . . -1.23(17) ?
    Sn1 C7 C12 C11 . . . . 174.60(9) ?
    C10 C11 C12 C7 . . . . 0.96(19) ?
    C1 Sn1 C13 C14 . . . . 135.63(9) ?
    C7 Sn1 C13 C14 . . . . -38.23(11) ?
    O1 Sn1 C13 C14 . . . . -125.54(9) ?
    O2 Sn1 C13 C14 2_745 . . . 45.61(9) ?
    C1 Sn1 C13 C18 . . . . -42.79(11) ?
    C7 Sn1 C13 C18 . . . . 143.36(9) ?
    O1 Sn1 C13 C18 . . . . 56.05(10) ?
    O2 Sn1 C13 C18 2_745 . . . -132.81(10) ?
    C18 C13 C14 C15 . . . . -0.60(18) ?
    Sn1 C13 C14 C15 . . . . -179.01(9) ?
    C13 C14 C15 C16 . . . . 0.5(2) ?
    C14 C15 C16 C17 . . . . 0.3(2) ?
    C15 C16 C17 C18 . . . . -0.9(2) ?
    C16 C17 C18 C13 . . . . 0.8(2) ?
    C14 C13 C18 C17 . . . . 0.0(2) ?
    Sn1 C13 C18 C17 . . . . 178.42(12) ?
    Sn1 O2 C19 O1 2_755 . . . 161.05(8) ?
    Sn1 O2 C19 C20 2_755 . . . -14.22(14) ?
    Sn1 O1 C19 O2 . . . . 23.95(17) ?
    Sn1 O1 C19 C20 . . . . -160.54(8) ?
    O2 C19 C20 C21 . . . . 84.57(13) ?
    O1 C19 C20 C21 . . . . -91.18(12) ?
    O2 C19 C20 C25 . . . . -99.06(12) ?
    O1 C19 C20 C25 . . . . 85.18(13) ?
    C25 C20 C21 C22 . . . . 0.66(16) ?
    C19 C20 C21 C22 . . . . 177.17(10) ?
    C20 C21 C22 N1 . . . . -177.84(11) ?
    C20 C21 C22 C23 . . . . 2.76(17) ?
    N1 C22 C23 C24 . . . . 177.06(12) ?
    C21 C22 C23 C24 . . . . -3.54(18) ?
    C22 C23 C24 C25 . . . . 0.88(19) ?
    C23 C24 C25 C20 . . . . 2.66(18) ?
    C23 C24 C25 N2 . . . . -175.00(11) ?
    C21 C20 C25 C24 . . . . -3.40(16) ?
    C19 C20 C25 C24 . . . . -179.75(10) ?
    C21 C20 C25 N2 . . . . 174.21(10) ?
    C19 C20 C25 N2 . . . . -2.13(16) ?
    O3 N2 C25 C24 . . . . -173.22(11) ?
    O4 N2 C25 C24 . . . . 7.77(17) ?
    O3 N2 C25 C20 . . . . 9.12(16) ?
    O4 N2 C25 C20 . . . . -169.90(11) ?
loop_
    _geom_hbond_atom_site_label_D
    _geom_hbond_atom_site_label_H
    _geom_hbond_atom_site_label_A
    _geom_hbond_site_symmetry_A
    _geom_hbond_distance_DH
    _geom_hbond_distance_HA
    _geom_hbond_distance_DA
    _geom_hbond_angle_DHA
    _geom_hbond_publ_flag
    N1 H2N1 O1 3_765 0.85(2) 2.498(19) 3.0619(14) 124.3(15) yes
    C5 H5A O4 2_645 0.95 2.40 3.3288(16) 167 yes
    C3 H3A Cg2 4_555 0.95 2.58 3.4430(14) 152 yes
    C21 H21A Cg1 2_755 0.95 2.70 3.4669(12) 138 yes
