# Supplementary material for: catena-Poly[[triphenyl­tin(IV)]-μ-5-amino-2-nitro­benzoato-κ2 O 1:O 1′]
Source: Acta Crystallogr Sect E Struct Rep Online. 2011 Aug 27;67(Pt 9):m1276–7. doi: 10.1107/S1600536811033332 (PMC3200871; doi:10.1107/S1600536811033332)
Supplement: Supplementary file 2 [file e-67-m1276-Isup2.hkl]

# 
# h,k,l, Fc-squared, Fo-squared, sigma(Fo-squared) and status flag 
# 
data_I
_shelx_title ' yipfw22_0m in P2(1)/c (100K)' 
_shelx_refln_list_code          4 
_shelx_F_calc_maximum      281.51 
_exptl_crystal_F_000      1064.00 
_reflns_d_resolution_high  0.6586 
 
loop_ 
 _symmetry_equiv_pos_as_xyz 
 'x, y, z' 
 '-x, y+1/2, -z+1/2' 
 '-x, -y, -z' 
 'x, -y-1/2, z-1/2' 
 
_cell_length_a    10.9752 
_cell_length_b    11.8342 
_cell_length_c    17.4160 
_cell_angle_alpha  90.000 
_cell_angle_beta  102.164 
_cell_angle_gamma  90.000 
 
_shelx_F_squared_multiplier     1.000 
 
loop_ 
 _refln_index_h 
 _refln_index_k 
 _refln_index_l 
 _refln_F_squared_calc 
 _refln_F_squared_meas 
 _refln_F_squared_sigma 
 _refln_observed_status 
   1   0   0    79245.31    64807.40    995.84 o 
   2   0   0      721.63      674.02     10.44 o 
   3   0   0    28267.41    27094.67    294.89 o 
   4   0   0     7542.92     7020.46     68.78 o 
   5   0   0     2100.15     1673.55     16.40 o 
   6   0   0    10171.28    10094.12     74.86 o 
   7   0   0     7578.81     7631.78     57.32 o 
   8   0   0     4004.32     3984.74     38.16 o 
   9   0   0     1276.30     1474.61     20.38 o 
  10   0   0      411.04      478.36     14.42 o 
  11   0   0     2790.58     2640.60     44.55 o 
  12   0   0       34.55       41.51      7.14 o 
  13   0   0       22.36       20.88      7.91 o 
  14   0   0        4.43       14.70      7.66 o 
  15   0   0      778.77      785.52     38.12 o 
  16   0   0     1178.97     1189.26     48.29 o 
   1   1   0      773.01      844.86      8.91 o 
   2   1   0     9077.60     9473.92    106.97 o 
   3   1   0     2212.68     2328.23     23.56 o 
   4   1   0    15632.66    16204.57     87.61 o 
   5   1   0    11672.03    12122.64     60.09 o 
   6   1   0     1765.05     1626.54     11.37 o 
   7   1   0     5092.61     5134.36     28.15 o 
   8   1   0     5607.78     5555.33     36.04 o 
   9   1   0     6028.24     6077.44     43.17 o 
  10   1   0     3294.37     3234.26     27.44 o 
  11   1   0     4163.04     4102.28     34.67 o 
  12   1   0     2399.54     2442.87     33.15 o 
  13   1   0     2071.50     2061.71     31.08 o 
  14   1   0     1123.60     1076.62     22.66 o 
  15   1   0     1876.55     1921.76     61.60 o 
  16   1   0     2094.58     2195.96     47.76 o 
   0   2   0       69.08       72.11      4.02 o 
   1   2   0     6238.95     6388.98    133.60 o 
   2   2   0     4411.80     4369.41     36.12 o 
   3   2   0       19.34       32.08      3.34 o 
   4   2   0      929.66      873.11      9.92 o 
   5   2   0     4243.05     4471.15     31.32 o 
   6   2   0        4.60       35.85      4.65 o 
   7   2   0      580.46      541.93      8.31 o 
   8   2   0      391.72      407.69      7.87 o 
   9   2   0      268.69      214.23      6.69 o 
  10   2   0       39.34       49.07      4.46 o 
  11   2   0       47.24       25.52      3.84 o 
  12   2   0      114.66      104.03      6.85 o 
  13   2   0       52.61       52.20      6.36 o 
  14   2   0       75.00       62.44      7.90 o 
  15   2   0       34.81       28.75      6.85 o 
  16   2   0       89.20      107.80     11.20 o 
   1   3   0     1855.32     1864.44     25.83 o 
   2   3   0     2686.87     2779.32     24.79 o 
   3   3   0        0.49       -0.93      0.93 o 
   4   3   0      444.50      449.46      6.25 o 
   5   3   0     2395.67     2653.44     22.60 o 
   6   3   0       59.24       81.53      3.34 o 
   7   3   0     1063.60     1066.00     12.09 o 
   8   3   0        8.34       12.22      2.28 o 
   9   3   0      768.74      675.33     11.26 o 
  10   3   0      693.06      632.30     12.88 o 
  11   3   0      197.05      205.24      8.42 o 
  12   3   0       65.06       76.01      6.40 o 
  13   3   0       39.23       45.14      5.84 o 
  14   3   0        1.01        1.14      4.73 o 
  15   3   0      851.11      867.90     59.28 o 
  16   3   0      198.68      166.46     17.86 o 
   0   4   0    18590.00    18521.16    197.45 o 
   1   4   0     5044.33     5037.09     62.88 o 
   2   4   0     1503.30     1361.26     15.18 o 
   3   4   0    14570.33    14967.88    117.24 o 
   4   4   0    10093.82    10223.23     66.42 o 
   5   4   0     2866.15     2772.11     26.80 o 
   6   4   0     1782.95     1691.76     17.36 o 
   7   4   0     2324.78     2276.74     19.32 o 
   8   4   0     2695.54     2585.84     22.13 o 
   9   4   0       46.09       39.25      3.64 o 
  10   4   0       73.76       71.23      5.83 o 
  11   4   0      168.78      179.45      7.97 o 
  12   4   0       39.08       32.17      4.91 o 
  13   4   0        0.14       -1.02      4.26 o 
  14   4   0        4.60       11.58      5.27 o 
  15   4   0       29.29       24.49      9.50 o 
   1   5   0       44.94       48.30     16.61 o 
   2   5   0     1568.67     1571.27     31.24 o 
   3   5   0      337.63      333.96      7.71 o 
   4   5   0     3533.30     3534.63     27.47 o 
   5   5   0     9597.53     9842.77     73.29 o 
   6   5   0     4496.21     4455.99     45.00 o 
   7   5   0     3328.96     3280.83     36.91 o 
   8   5   0     7389.21     7465.39     63.98 o 
   9   5   0     2652.12     2606.24     27.68 o 
  10   5   0     6053.75     5851.55     49.87 o 
  11   5   0     3610.28     3509.94     40.30 o 
  12   5   0     3696.07     3707.26     61.31 o 
  13   5   0     1827.06     1828.48     32.11 o 
  14   5   0     1813.39     1843.88     33.22 o 
  15   5   0     1422.76     1332.54     83.27 o 
   0   6   0    15249.40    15649.10    237.54 o 
   1   6   0    32557.13    32806.43    283.06 o 
   2   6   0    15614.61    15978.78    144.53 o 
   3   6   0    16774.88    16858.14    129.08 o 
   4   6   0     9750.51     9713.90     65.13 o 
   5   6   0     5395.80     5297.24     39.52 o 
   6   6   0     4862.05     4809.92     43.08 o 
   7   6   0     5531.70     5474.46     54.05 o 
   8   6   0     2409.47     2358.06     39.20 o 
   9   6   0      315.23      313.44     10.76 o 
  10   6   0      982.65      991.75     19.40 o 
  11   6   0       18.55       17.64      5.72 o 
  12   6   0        5.03       16.01      4.97 o 
  13   6   0        1.51        5.68      4.55 o 
  14   6   0      417.99      389.85     16.77 o 
  15   6   0      190.35      189.97     14.93 o 
   1   7   0      695.97      790.39     17.04 o 
   2   7   0       27.65       19.90      3.71 o 
   3   7   0     2593.18     2788.25     36.50 o 
   4   7   0     1229.16     1276.90     14.10 o 
   5   7   0     4213.53     4166.31     33.44 o 
   6   7   0     3545.77     3570.61     38.64 o 
   7   7   0     2401.86     2439.72     31.27 o 
   8   7   0     2324.74     2229.61     30.95 o 
   9   7   0     3793.68     3705.45     43.87 o 
  10   7   0     2534.20     2519.76     37.03 o 
  11   7   0      454.88      424.77     15.15 o 
  12   7   0      755.38      759.61     24.74 o 
  13   7   0     1216.86     1271.16     32.79 o 
  14   7   0      580.51      519.39     19.48 o 
   0   8   0      627.41      550.91     25.40 o 
   1   8   0      199.52      204.25      9.75 o 
   2   8   0     1535.75     1738.51     28.70 o 
   3   8   0        9.19       18.64      6.78 o 
   4   8   0      714.98      745.25     17.21 o 
   5   8   0       58.17       56.52      4.75 o 
   6   8   0      130.14      117.55      6.75 o 
   7   8   0     2704.60     2701.38     33.76 o 
   8   8   0      102.84       99.54      7.73 o 
   9   8   0      676.25      612.65     16.70 o 
  10   8   0      344.49      328.43     13.07 o 
  11   8   0       44.38       50.17      7.03 o 
  12   8   0        1.26        2.93      4.95 o 
  13   8   0      118.73      135.51     15.10 o 
  14   8   0        4.17       -1.77      7.39 o 
   1   9   0      230.72      280.61     13.59 o 
   2   9   0      455.98      464.12     14.66 o 
   3   9   0      482.50      516.10     15.34 o 
   4   9   0      294.14      312.26     12.36 o 
   5   9   0      206.88      197.71     20.63 o 
   6   9   0     2519.58     2481.68     37.70 o 
   7   9   0     1592.07     1556.86     24.31 o 
   8   9   0      702.58      714.80     18.96 o 
   9   9   0     1779.09     1814.28     32.93 o 
  10   9   0     1384.92     1376.60     27.02 o 
  11   9   0      763.20      768.88     20.73 o 
  12   9   0     1837.54     1828.54     40.19 o 
  13   9   0     1750.44     1756.70     45.37 o 
  14   9   0      690.52      646.42     28.24 o 
   0  10   0     5127.29     5327.46    110.95 o 
   1  10   0     6733.80     6779.13     93.31 o 
   2  10   0    15059.67    15249.29    148.33 o 
   3  10   0     6711.72     6635.55     76.47 o 
   4  10   0     3214.92     3228.87     48.04 o 
   5  10   0     5149.33     5182.46     83.48 o 
   6  10   0     2858.36     2807.26     56.63 o 
   7  10   0     1003.50      988.77     28.37 o 
   8  10   0     1371.99     1333.60     26.09 o 
   9  10   0     1238.28     1233.82     26.54 o 
  10  10   0      425.34      421.84     14.95 o 
  11  10   0      309.61      316.66     14.45 o 
  12  10   0       57.33       60.15      9.02 o 
  13  10   0       61.76       66.56     11.70 o 
   1  11   0      907.62      910.67     27.72 o 
   2  11   0     1247.85     1224.18     32.38 o 
   3  11   0     1217.05     1221.43     26.96 o 
   4  11   0     1212.44     1283.68     27.58 o 
   5  11   0     1256.35     1267.38     87.77 o 
   6  11   0     2414.32     2378.27     76.06 o 
   7  11   0     3659.48     3413.20     95.94 o 
   8  11   0     1661.09     1685.95     41.06 o 
   9  11   0     2945.40     2992.64    120.14 o 
  10  11   0     1865.67     1956.97     32.93 o 
  11  11   0     1545.35     1544.81     38.21 o 
  12  11   0     1468.31     1505.29     33.45 o 
   0  12   0     7365.88     7219.36    146.78 o 
   1  12   0     5681.94     5644.14     87.15 o 
   2  12   0     5314.05     5332.22     83.61 o 
   3  12   0     2183.72     2214.54     47.74 o 
   4  12   0      308.86      316.72     19.37 o 
   5  12   0      392.90      466.27     32.91 o 
   6  12   0      848.48      823.36     44.65 o 
   7  12   0      885.60      793.83     44.76 o 
   8  12   0      649.74      669.58     41.55 o 
   9  12   0      615.04      639.81     27.23 o 
  10  12   0      111.95       95.20     15.76 o 
  11  12   0       31.02       37.18     10.46 o 
  12  12   0        1.45       -2.35     13.03 o 
   1  13   0      898.82      885.65     30.16 o 
   2  13   0     1239.28     1227.94     35.80 o 
   3  13   0       45.72       50.58     13.30 o 
   4  13   0       83.38       58.71     14.55 o 
   5  13   0      306.65      261.68     30.56 o 
   6  13   0      279.13      241.32     28.77 o 
   7  13   0       56.94       45.35     15.20 o 
   8  13   0      370.35      373.38     34.17 o 
   9  13   0      121.27      149.23     16.41 o 
  10  13   0      175.29      188.83     19.09 o 
  11  13   0      375.51      369.30     23.28 o 
   0  14   0      209.01      195.39     25.15 o 
   1  14   0       47.54       41.84     12.87 o 
   2  14   0      317.14      303.85     22.50 o 
   3  14   0      419.38      458.86     35.11 o 
   4  14   0       53.71       61.11     16.44 o 
   5  14   0      212.13      207.65     28.31 o 
   6  14   0      377.50      460.09     36.59 o 
   7  14   0        4.77        7.41      9.69 o 
   8  14   0       94.78       83.84     21.73 o 
   9  14   0       82.38       60.35     18.98 o 
  10  14   0       12.49       11.39     14.10 o 
   1  15   0       42.08       44.06     10.01 o 
   2  15   0      710.80      710.47     29.60 o 
   4  15   0       72.98       46.36     15.09 o 
   5  15   0      211.36      170.47     27.20 o 
   6  15   0      991.86     1008.62     56.28 o 
   7  15   0     1393.27     1529.47     70.74 o 
   8  15   0     1084.57     1070.40     58.99 o 
   0  16   0      624.25      641.80     42.12 o 
   1  16   0     3021.54     3211.85     74.68 o 
   2  16   0     4155.45     4156.93    119.63 o 
   3  16   0     3096.57     3013.06    100.81 o 
   4  16   0     4507.60     4599.54    131.27 o 
   5  16   0     3685.51     3748.38    117.04 o 
   6  16   0     1280.88     1475.74     70.53 o 
   1  17   0      178.39      187.48     27.83 o 
   2  17   0        4.17       -1.75      7.37 o 
   3  17   0       66.34       91.96     20.17 o 
   4  17   0      615.29      620.81     45.05 o 
 -16   1   1      195.22      179.93     15.77 o 
 -15   1   1      180.19      165.35     12.93 o 
 -14   1   1      614.50      649.40     26.48 o 
 -13   1   1      985.31      962.90     21.02 o 
 -12   1   1      680.44      701.95     16.59 o 
 -11   1   1     2604.91     2486.31     24.99 o 
 -10   1   1     4088.36     3805.59     31.70 o 
  -9   1   1      725.85      781.60     11.71 o 
  -8   1   1      791.03      874.23      9.51 o 
  -7   1   1      127.39      118.84      3.55 o 
  -6   1   1      946.66      973.39     11.64 o 
  -5   1   1      403.12      512.00      7.85 o 
  -4   1   1       29.67       27.02      2.04 o 
  -3   1   1      876.48      912.09     15.65 o 
  -2   1   1     1542.29     1595.23     21.53 o 
  -1   1   1     2894.10     3025.45     27.39 o 
   0   1   1     2619.54     2726.70     31.42 o 
   1   1   1        6.52        2.64      1.65 o 
   2   1   1     3568.69     3662.44     33.69 o 
   3   1   1        3.25        5.85      1.76 o 
   4   1   1      305.87      280.18      6.14 o 
   5   1   1     3603.13     3606.10     22.78 o 
   6   1   1     2986.27     2930.17     20.17 o 
   7   1   1      696.34      632.10      7.73 o 
   8   1   1     1929.61     1977.90     17.49 o 
   9   1   1     2823.01     2746.67     23.87 o 
  10   1   1     4632.32     4469.21     34.41 o 
  11   1   1      684.67      750.21     14.69 o 
  12   1   1     1639.12     1677.65     26.88 o 
  13   1   1      302.69      296.13     11.89 o 
  14   1   1       27.43       22.39      5.61 o 
  15   1   1      578.59      613.56     29.38 o 
  16   1   1     1034.17     1144.22     33.51 o 
 -16   2   1       18.15       16.29      6.59 o 
 -15   2   1        2.01        0.10      4.87 o 
 -14   2   1       27.55       33.12      6.24 o 
 -13   2   1       16.21       14.65      7.07 o 
 -12   2   1      669.80      665.78     13.98 o 
 -11   2   1      433.93      456.04     11.18 o 
 -10   2   1     2112.83     2263.61     34.23 o 
  -9   2   1     2911.16     2921.69     23.59 o 
  -8   2   1    10533.25    10264.51     59.16 o 
  -7   2   1    10130.98    10278.19     61.23 o 
  -6   2   1     4975.77     4606.08     31.18 o 
  -5   2   1    10977.69    10269.87     61.83 o 
  -4   2   1    20598.70    20193.37    125.56 o 
  -3   2   1    16916.65    16886.88    157.32 o 
  -2   2   1    10985.85    10592.76    150.84 o 
  -1   2   1    31616.10    31457.38    281.73 o 
   0   2   1    32146.58    30845.63    274.98 o 
   1   2   1    15691.33    15670.90    140.11 o 
   2   2   1     2511.34     2416.47     20.67 o 
   3   2   1     3451.52     3238.56     29.88 o 
   4   2   1     9183.03     8833.17     52.33 o 
   5   2   1    23151.67    23411.61    126.31 o 
   6   2   1     4321.96     4288.66     28.06 o 
   7   2   1     5628.52     5536.24     35.41 o 
   8   2   1     3465.47     3467.86     25.90 o 
   9   2   1      192.42      225.93      6.76 o 
  10   2   1       17.77       19.22      4.23 o 
  11   2   1        1.24        5.10      3.18 o 
  12   2   1      295.99      265.21     10.82 o 
  13   2   1      667.13      611.67     16.38 o 
  14   2   1      849.81      842.11     21.62 o 
  15   2   1      338.54      336.49     15.82 o 
  16   2   1       63.00       49.81      9.95 o 
 -16   3   1     2348.76     2417.03    144.42 o 
 -15   3   1     3394.31     3530.01     60.95 o 
 -14   3   1     1985.96     1970.39     33.36 o 
 -13   3   1     2973.18     3011.73     43.21 o 
 -12   3   1     4886.19     5051.41     52.65 o 
 -11   3   1     5225.24     5226.80     45.99 o 
 -10   3   1    11330.03    10959.27     93.48 o 
  -9   3   1    11189.21    11180.77     77.31 o 
  -8   3   1     3094.06     3242.08     24.45 o 
  -7   3   1     5510.44     5512.27     38.67 o 
  -6   3   1     1891.45     1810.00     16.17 o 
  -5   3   1      202.04      202.96      4.88 o 
  -4   3   1     1221.50     1241.19     12.51 o 
  -3   3   1      356.28      335.77      6.08 o 
  -2   3   1       26.50       33.08      4.85 o 
  -1   3   1     3836.92     3917.91     56.04 o 
   0   3   1      524.62      555.81     10.14 o 
   1   3   1     2460.14     2500.24     27.23 o 
   2   3   1     7046.80     7353.18     53.24 o 
   3   3   1     4144.29     4121.15     29.33 o 
   4   3   1    10538.55    10628.13     65.49 o 
   5   3   1    13717.03    13760.96     83.64 o 
   6   3   1     9906.91     9679.46     54.58 o 
   7   3   1     9840.42     9672.37     58.90 o 
   8   3   1     9678.85     9562.46     56.63 o 
   9   3   1    11266.58    11274.53     69.78 o 
  10   3   1     7179.98     7166.82     64.91 o 
  11   3   1     6969.64     7077.52     77.28 o 
  12   3   1     5363.16     5350.72     78.34 o 
  13   3   1     2796.22     2690.68     37.46 o 
  14   3   1     2332.41     2346.65     37.38 o 
  15   3   1     2912.70     3019.25     64.37 o 
 -15   4   1       21.34       24.55     11.45 o 
 -14   4   1       60.54       68.36      8.17 o 
 -13   4   1       78.96       72.78      7.88 o 
 -12   4   1      120.78      126.76      7.81 o 
 -11   4   1     2218.49     2138.23     25.36 o 
 -10   4   1      506.58      497.22     10.04 o 
  -9   4   1      389.43      397.64      8.48 o 
  -8   4   1     3069.68     3006.47     24.22 o 
  -7   4   1    10150.80     9922.37     62.60 o 
  -6   4   1     6791.87     6757.84     51.52 o 
  -5   4   1     9049.51     9332.50     65.95 o 
  -4   4   1     6624.87     6185.79     42.39 o 
  -3   4   1     9543.65     9164.75     66.21 o 
  -2   4   1    25728.70    25659.98    192.93 o 
  -1   4   1     9964.65     9731.80     87.85 o 
   0   4   1    13440.28    13723.29    120.70 o 
   1   4   1     8078.02     8780.73    125.73 o 
   2   4   1    15474.27    15865.96    137.76 o 
   3   4   1     9003.99     9081.85     66.23 o 
   4   4   1    10557.36    10870.60     71.74 o 
   5   4   1     3374.11     3283.96     26.78 o 
   6   4   1     6196.91     5950.74     42.03 o 
   7   4   1     1685.89     1631.55     15.77 o 
   8   4   1      502.43      471.97      9.39 o 
   9   4   1      199.40      199.71      6.45 o 
  10   4   1      193.14      206.49      7.95 o 
  11   4   1       24.65       19.82      5.46 o 
  12   4   1        7.46        6.23      3.44 o 
  13   4   1      126.68      142.08      8.68 o 
  14   4   1      912.08      946.48     29.71 o 
  15   4   1      270.53      237.83     18.84 o 
 -15   5   1      303.62      317.38     15.97 o 
 -14   5   1       78.45       60.10     11.44 o 
 -13   5   1       36.95       28.50      6.21 o 
 -12   5   1      344.43      315.73     12.77 o 
 -11   5   1       98.48       99.52      8.31 o 
 -10   5   1        3.55       10.47      3.40 o 
  -9   5   1      291.19      315.22     10.23 o 
  -8   5   1       25.09       19.98      3.74 o 
  -7   5   1       20.20       21.83      3.74 o 
  -6   5   1       99.53      123.12      6.45 o 
  -5   5   1      147.03      137.68      5.22 o 
  -4   5   1      705.51      777.57     10.69 o 
  -3   5   1       77.95       93.83      4.14 o 
  -2   5   1     1295.02     1469.34     21.08 o 
  -1   5   1      422.48      384.59      9.89 o 
   0   5   1      283.84      290.17      9.57 o 
   1   5   1       14.18       -2.54      2.54 o 
   2   5   1      470.20      591.58     12.42 o 
   3   5   1      604.85      582.97     12.59 o 
   4   5   1     1404.06     1520.83     15.11 o 
   5   5   1      287.21      285.91      5.90 o 
   6   5   1      635.77      581.06     11.40 o 
   7   5   1      119.44      111.61      5.01 o 
   8   5   1      808.13      797.96     12.78 o 
   9   5   1      849.87      823.44     12.28 o 
  10   5   1     1296.93     1193.57     18.40 o 
  11   5   1      621.23      615.86     15.35 o 
  12   5   1      110.23      133.70      9.94 o 
  13   5   1      266.86      292.97     16.36 o 
  14   5   1       59.78       37.74      7.59 o 
  15   5   1       13.87       13.18      7.80 o 
 -15   6   1        6.64        4.39      6.07 o 
 -14   6   1        2.82        4.67      5.58 o 
 -13   6   1       44.84       38.05      6.56 o 
 -12   6   1        9.52        7.19      4.44 o 
 -11   6   1       53.66       49.23      5.42 o 
 -10   6   1       83.49       70.21      7.25 o 
  -9   6   1      792.98      760.86     15.95 o 
  -8   6   1     2648.74     2583.26     33.10 o 
  -7   6   1      431.50      464.30     12.22 o 
  -6   6   1      809.94      870.65     23.07 o 
  -5   6   1     3537.34     3549.42     31.29 o 
  -4   6   1     2145.83     2171.95     22.09 o 
  -3   6   1     1735.14     1763.14     35.79 o 
  -2   6   1     2992.19     3135.96     41.30 o 
  -1   6   1     6984.61     7435.32     73.86 o 
   0   6   1    10155.11    10664.12    101.07 o 
   1   6   1      804.70      764.44     27.02 o 
   2   6   1     3577.61     3310.53     39.64 o 
   3   6   1     5130.76     5351.24     47.26 o 
   4   6   1     3467.25     3720.09     29.65 o 
   5   6   1     1554.73     1468.73     15.76 o 
   6   6   1      308.83      308.92      9.41 o 
   7   6   1      564.82      546.55     13.59 o 
   8   6   1      481.13      479.13     12.31 o 
   9   6   1      166.85      171.49      8.79 o 
  10   6   1        0.34        1.39      3.43 o 
  11   6   1       52.50       53.39      8.33 o 
  12   6   1        5.48        3.78      4.71 o 
  13   6   1        5.31        3.84      4.59 o 
  14   6   1       18.38       15.57      6.61 o 
  15   6   1        0.39        2.60      7.70 o 
 -15   7   1      938.75      894.36     26.08 o 
 -14   7   1     1689.80     1704.76     35.45 o 
 -13   7   1     3050.30     3076.71     44.47 o 
 -12   7   1     3084.01     3085.96     52.59 o 
 -11   7   1      850.42      791.09     22.31 o 
 -10   7   1     1344.39     1316.31     25.46 o 
  -9   7   1      805.32      842.34     19.15 o 
  -8   7   1      432.22      451.40     12.95 o 
  -7   7   1     5654.67     5787.20     56.68 o 
  -6   7   1     2863.12     2896.63     33.17 o 
  -5   7   1     2189.99     2183.21     20.62 o 
  -4   7   1      603.12      613.25     12.46 o 
  -3   7   1     1054.09     1124.19     20.36 o 
  -2   7   1      187.36      201.98      8.44 o 
  -1   7   1       66.71       93.62      8.08 o 
   0   7   1      491.37      491.54     13.37 o 
   1   7   1       19.66       29.92      5.02 o 
   2   7   1     5264.08     5645.65     61.69 o 
   3   7   1    10867.17    11286.40    108.29 o 
   4   7   1     4363.73     4163.82     35.92 o 
   5   7   1     2942.95     2959.74     26.21 o 
   6   7   1     1098.96     1040.22     19.72 o 
   7   7   1     2036.76     1988.47     27.70 o 
   8   7   1     2957.07     3014.42     34.90 o 
   9   7   1     4665.73     4672.83     48.39 o 
  10   7   1     2388.95     2330.43     35.39 o 
  11   7   1     2852.16     2815.12     40.94 o 
  12   7   1     3380.51     3405.97     56.20 o 
  13   7   1     2494.62     2488.36     39.05 o 
  14   7   1      767.86      742.67     23.03 o 
 -14   8   1        2.04        3.66      5.71 o 
 -13   8   1      210.92      207.59     20.94 o 
 -12   8   1      174.13      177.45     14.32 o 
 -11   8   1     1238.18     1241.53     26.17 o 
 -10   8   1     1965.58     2007.28     32.85 o 
  -9   8   1     1267.46     1231.27     26.34 o 
  -8   8   1     3338.72     3247.02     44.85 o 
  -7   8   1     3127.08     3109.72     36.91 o 
  -6   8   1     4342.24     4361.93     44.89 o 
  -5   8   1     9156.43     9326.99     93.53 o 
  -4   8   1     9359.01     9539.92     95.48 o 
  -3   8   1     9070.50     9399.14     94.61 o 
  -2   8   1     9455.65     9388.86     94.59 o 
  -1   8   1     8280.85     8083.96    100.54 o 
   0   8   1    10504.83    10612.50    125.44 o 
   1   8   1    11227.01    11174.96    146.93 o 
   2   8   1     7916.54     8051.85     84.06 o 
   3   8   1     8912.40     9153.62     93.17 o 
   4   8   1     3783.31     3874.00     43.00 o 
   5   8   1     1522.65     1484.91     20.61 o 
   6   8   1     2807.95     2832.61     33.43 o 
   7   8   1     1825.06     1820.05     26.56 o 
   8   8   1     1100.40     1106.55     19.56 o 
   9   8   1      579.28      585.21     14.85 o 
  10   8   1      224.88      212.64     11.29 o 
  11   8   1       64.57       56.10      7.85 o 
  12   8   1      101.31       96.55     11.19 o 
  13   8   1       25.87       13.01      8.09 o 
  14   8   1      450.05      447.60     28.83 o 
 -14   9   1      834.79      831.35     31.57 o 
 -13   9   1     1386.90     1379.96     39.96 o 
 -12   9   1     2800.75     2787.32     50.08 o 
 -11   9   1     2917.44     2791.83     41.93 o 
 -10   9   1     2968.07     2912.31     44.64 o 
  -9   9   1     4705.83     4567.61     71.85 o 
  -8   9   1     7774.64     7823.46     84.81 o 
  -7   9   1      686.28      740.99     17.95 o 
  -6   9   1      203.22      211.20     14.31 o 
  -5   9   1       25.54       51.61     11.59 o 
  -4   9   1       73.52       74.64     15.90 o 
  -3   9   1       12.63       11.98      3.94 o 
  -2   9   1      543.61      564.74     16.33 o 
  -1   9   1      116.27      113.60     10.31 o 
   0   9   1       61.66       73.91      8.37 o 
   1   9   1      478.66      424.55     14.44 o 
   2   9   1      236.66      221.99     10.46 o 
   3   9   1      986.43      978.79     21.74 o 
   4   9   1     4250.18     4339.32     54.34 o 
   5   9   1     4544.75     4615.17     75.72 o 
   6   9   1     3723.70     3744.74     40.72 o 
   7   9   1     6175.78     6238.43     61.78 o 
   8   9   1     4448.35     4408.24     49.58 o 
   9   9   1     1578.03     1613.38     28.10 o 
  10   9   1     3603.72     3515.69     46.85 o 
  11   9   1     1928.85     1910.95     33.68 o 
  12   9   1     2114.41     2120.92     48.46 o 
  13   9   1     1883.55     1946.37     47.89 o 
 -13  10   1       37.47       32.90      9.71 o 
 -12  10   1       10.90       15.31      7.03 o 
 -11  10   1       25.67       26.87      5.75 o 
 -10  10   1     1482.59     1465.27     29.33 o 
  -9  10   1      798.96      830.66     21.75 o 
  -8  10   1      422.53      407.99     14.35 o 
  -7  10   1     1515.38     1401.88     55.00 o 
  -6  10   1     2642.93     2593.18     77.01 o 
  -5  10   1      882.28      868.99     28.43 o 
  -4  10   1     1970.85     2000.05     33.90 o 
  -3  10   1     1652.91     1697.37     30.90 o 
  -2  10   1      574.42      606.59     21.44 o 
  -1  10   1     2271.70     2269.70     44.67 o 
   0  10   1     2080.68     2080.41     42.42 o 
   1  10   1     4357.74     4418.75     68.68 o 
   2  10   1     1456.93     1512.95     29.50 o 
   3  10   1      292.08      292.44     12.69 o 
   4  10   1      815.99      787.02     20.30 o 
   5  10   1     2385.61     2396.75     66.55 o 
   6  10   1     1118.14     1073.74     33.14 o 
   7  10   1     1500.92     1554.27     31.14 o 
   8  10   1      850.91      855.62     20.27 o 
   9  10   1       71.95       70.67      7.36 o 
  10  10   1        5.64        8.20      7.56 o 
  11  10   1      326.41      333.53     14.00 o 
  12  10   1      388.27      382.25     20.17 o 
  13  10   1       28.11        4.66      7.44 o 
 -12  11   1       38.59       43.44     15.73 o 
 -11  11   1       97.24      103.36     10.40 o 
 -10  11   1       21.78       25.26      9.40 o 
  -9  11   1        7.07       -7.58      7.58 o 
  -8  11   1      183.38      174.29     15.38 o 
  -7  11   1      259.94      231.28     26.91 o 
  -6  11   1      244.07      237.14     23.10 o 
  -5  11   1       26.76       30.49     10.97 o 
  -4  11   1       35.65       39.59      6.44 o 
  -3  11   1        0.09        1.73      3.69 o 
  -2  11   1      266.03      237.36     14.32 o 
  -1  11   1      480.75      513.42     20.58 o 
   0  11   1      337.34      320.44     16.38 o 
   1  11   1        9.92        7.52      4.43 o 
   2  11   1        8.49        8.83      4.48 o 
   3  11   1      127.20      137.73     15.21 o 
   4  11   1      197.14      204.53     26.81 o 
   5  11   1      350.48      354.98     23.19 o 
   6  11   1       30.16       36.47      8.89 o 
   7  11   1      427.06      469.15     39.55 o 
   8  11   1      287.08      302.54     19.34 o 
   9  11   1      251.41      265.52     15.64 o 
  10  11   1      131.65      130.60      9.49 o 
  11  11   1        1.22        0.13      4.91 o 
  12  11   1        7.89       -2.21      5.66 o 
 -12  12   1      103.31       76.47     13.19 o 
 -11  12   1      142.43      174.35     33.64 o 
 -10  12   1      465.69      507.61     25.06 o 
  -9  12   1      429.86      459.05     23.02 o 
  -8  12   1      766.10      791.25     45.45 o 
  -7  12   1     1035.58     1007.81     50.30 o 
  -6  12   1     1330.18     1307.99     56.86 o 
  -5  12   1     2351.61     2319.30     76.49 o 
  -4  12   1     3520.89     3504.32     96.46 o 
  -3  12   1     4889.00     4945.24    143.98 o 
  -2  12   1     4766.43     4734.60     77.30 o 
  -1  12   1     4350.86     4301.32     72.72 o 
   0  12   1     2147.34     2135.49     69.02 o 
   1  12   1     1324.06     1305.23     40.38 o 
   2  12   1     4001.35     4037.05    142.69 o 
   3  12   1     4580.56     4598.57     63.42 o 
   4  12   1      573.45      613.69     26.62 o 
   5  12   1     1240.58     1200.76     37.86 o 
   6  12   1     1037.01     1053.99     50.79 o 
   7  12   1      670.76      659.25     40.84 o 
   8  12   1      178.64      154.93     15.60 o 
   9  12   1      200.31      219.65     16.07 o 
  10  12   1       31.17       32.00     15.92 o 
  11  12   1        7.40        3.34      8.33 o 
 -11  13   1     2816.56     2826.37     63.72 o 
 -10  13   1     1720.25     1717.70     47.24 o 
  -9  13   1     1307.91     1361.36     63.83 o 
  -8  13   1     2374.08     2350.25     84.36 o 
  -7  13   1     1489.04     1484.07     64.88 o 
  -6  13   1     1066.72     1117.22     54.80 o 
  -5  13   1     1369.16     1389.58     59.87 o 
  -4  13   1      834.15      798.10     43.68 o 
  -3  13   1       80.32       72.57     10.70 o 
  -2  13   1       56.79       47.52      9.16 o 
  -1  13   1      379.63      396.27     37.74 o 
   0  13   1      353.43      353.65     19.09 o 
   1  13   1      865.01      890.36     30.38 o 
   2  13   1     1782.71     1894.23     58.48 o 
   3  13   1      583.63      573.63     36.79 o 
   4  13   1     1139.11     1144.96     43.06 o 
   5  13   1     2047.68     2103.07     75.89 o 
   6  13   1     2648.12     2615.78     87.25 o 
   7  13   1     3536.42     3521.88    105.55 o 
   8  13   1     3473.43     3548.44    107.24 o 
   9  13   1     3120.88     3148.25     65.40 o 
  10  13   1     3460.72     3524.34     71.89 o 
  11  13   1     2230.56     2268.37     56.72 o 
 -10  14   1      508.16      561.76     36.81 o 
  -9  14   1     1867.51     1958.01     79.75 o 
  -8  14   1     1134.39     1250.93     61.82 o 
  -7  14   1     1829.14     1841.74     75.49 o 
  -6  14   1     3152.64     3079.85     99.38 o 
  -5  14   1     2093.34     2174.43     80.15 o 
  -4  14   1     2353.65     2338.21     82.08 o 
  -3  14   1     5210.36     5268.04    131.87 o 
  -2  14   1     3668.81     3833.40    103.05 o 
  -1  14   1     2542.26     2651.97     91.50 o 
   0  14   1     4475.71     4646.74    124.17 o 
   1  14   1     2308.88     2369.98     54.20 o 
   2  14   1     2567.83     2559.51     80.91 o 
   3  14   1     2687.80     2573.89     85.67 o 
   4  14   1     2675.89     2699.91     89.37 o 
   5  14   1     2297.99     2277.66     82.47 o 
   6  14   1     1016.11     1149.51     57.72 o 
   7  14   1      526.75      587.02     41.97 o 
   8  14   1      480.16      511.35     39.86 o 
   9  14   1       81.41       90.73     31.48 o 
  10  14   1        3.74        6.30     13.69 o 
  -8  15   1      635.72      601.90     44.00 o 
  -7  15   1      235.23      197.93     30.12 o 
  -6  15   1       10.70       22.39     11.95 o 
  -5  15   1       17.63       21.37     12.34 o 
  -4  15   1       81.10       88.12     20.08 o 
  -3  15   1       24.04       31.76     13.19 o 
  -2  15   1       54.28       53.95     10.84 o 
  -1  15   1       74.10       85.41     22.63 o 
   0  15   1      254.38      301.54     21.01 o 
   1  15   1      374.88      401.44     22.50 o 
   2  15   1      221.97      272.73     31.45 o 
   3  15   1      208.49      197.03     28.14 o 
   4  15   1      242.27      269.67     32.75 o 
   5  15   1      330.97      334.55     32.13 o 
   6  15   1     1019.22     1093.29     58.78 o 
   7  15   1     1071.27     1099.36     59.61 o 
   8  15   1      629.27      673.07     48.13 o 
  -6  16   1       23.77       35.13     15.28 o 
  -5  16   1       72.58       69.79     16.81 o 
  -4  16   1       53.11       44.55     17.80 o 
  -3  16   1       55.12       62.69     18.61 o 
  -2  16   1      213.40      196.05     28.59 o 
  -1  16   1        0.40       -8.32      8.32 o 
   0  16   1        3.98      -10.35     11.34 o 
   1  16   1       78.01       68.68     13.75 o 
   2  16   1       10.48        4.46     12.17 o 
   3  16   1       24.15       15.02     13.38 o 
   4  16   1      130.49      159.50     27.18 o 
   5  16   1       31.06       18.91     11.00 o 
   6  16   1        3.44       -7.15      7.85 o 
  -4  17   1      126.43      109.17     22.63 o 
  -3  17   1       13.14        5.35      9.71 o 
  -2  17   1       13.49       26.40     11.82 o 
  -1  17   1       52.66       43.73     16.08 o 
   0  17   1      276.93      262.56     23.22 o 
   1  17   1      680.93      715.82     47.26 o 
   2  17   1      187.38      183.03     28.06 o 
   3  17   1       45.30       63.78     17.64 o 
   4  17   1       35.82       13.07     13.53 o 
 -16   0   2       13.84        3.67     10.21 o 
 -15   0   2      860.56      857.38     39.21 o 
 -14   0   2      673.36      637.58     32.84 o 
 -13   0   2      425.46      401.56     17.29 o 
 -12   0   2      393.88      386.29     16.06 o 
 -11   0   2      366.01      453.95     20.95 o 
 -10   0   2     1066.27     1212.64     20.28 o 
  -9   0   2     7440.28     7051.96     65.03 o 
  -8   0   2     5641.46     5423.72     44.49 o 
  -7   0   2    14181.62    13948.94     97.31 o 
  -6   0   2     6920.35     6088.40     52.38 o 
  -5   0   2    37943.20    38077.32    286.97 o 
  -4   0   2    63957.60    61179.99   1051.59 o 
  -3   0   2    65857.27    61383.13    880.13 o 
  -1   0   2    49532.41    46533.04    682.41 o 
   0   0   2    41093.40    41243.13    703.12 o 
   1   0   2     8739.96     8929.35    185.48 o 
   2   0   2    43933.35    42289.47    360.81 o 
   3   0   2     4577.15     4450.29     47.17 o 
   4   0   2     9538.77     9367.39     61.48 o 
   5   0   2    13286.68    13842.24    117.13 o 
   6   0   2      996.02      976.43     14.13 o 
   7   0   2       56.30      125.64      5.17 o 
   8   0   2     1700.36     1644.01     20.95 o 
   9   0   2        1.17       20.06      6.87 o 
  10   0   2       78.97       90.48      7.84 o 
  11   0   2      151.03      133.88     10.08 o 
  12   0   2      704.34      709.62     22.37 o 
  13   0   2      238.01      224.40     14.50 o 
  14   0   2      402.49      347.89     17.49 o 
  15   0   2     2181.77     2176.50     66.63 o 
 -16   1   2      927.87      924.54     38.17 o 
 -15   1   2     1267.24     1251.71     33.76 o 
 -14   1   2     2027.26     2115.40     35.07 o 
 -13   1   2     1082.58     1140.43     22.02 o 
 -12   1   2     2126.17     2112.35     25.73 o 
 -11   1   2     5577.58     5438.04     51.21 o 
 -10   1   2     3706.65     3777.28     33.04 o 
  -9   1   2     2500.58     2577.16     20.99 o 
  -8   1   2     2878.98     2949.40     20.74 o 
  -7   1   2     3242.03     3408.85     23.04 o 
  -6   1   2      146.23      120.69      3.32 o 
  -5   1   2     1398.35     1430.82     11.80 o 
  -4   1   2     4959.93     5283.11     38.79 o 
  -3   1   2       18.69       20.65      2.99 o 
  -2   1   2       99.63      106.11      3.97 o 
  -1   1   2     2146.50     2151.60     23.56 o 
   0   1   2     4597.07     4910.89     59.88 o 
   1   1   2     3177.70     3103.66     25.99 o 
   2   1   2    33035.57    31820.28    244.94 o 
   3   1   2    19986.46    20248.11    139.17 o 
   4   1   2    25723.00    25980.43    152.12 o 
   5   1   2     6347.52     6082.71     33.36 o 
   6   1   2     3413.85     3142.25     20.39 o 
   7   1   2     7833.46     7621.65     41.12 o 
   8   1   2     5810.97     5478.50     34.99 o 
   9   1   2     2689.91     2766.86     33.37 o 
  10   1   2     3475.84     3531.70     29.41 o 
  11   1   2     6796.54     6642.69     57.89 o 
  12   1   2     2439.79     2372.55     35.53 o 
  13   1   2     1948.84     1976.55     30.87 o 
  14   1   2     1527.12     1500.16     29.27 o 
  15   1   2     1668.98     1706.34     36.04 o 
 -16   2   2       52.90       42.23     10.75 o 
 -15   2   2       89.15      109.50      9.83 o 
 -14   2   2       19.05       16.36      5.29 o 
 -13   2   2       36.78       29.40      5.01 o 
 -12   2   2       20.96       20.03      4.26 o 
 -11   2   2      261.96      239.51      8.68 o 
 -10   2   2     1405.41     1326.27     18.44 o 
  -9   2   2      507.65      506.09      9.05 o 
  -8   2   2      593.97      638.24      9.30 o 
  -7   2   2     1048.42     1085.35     11.37 o 
  -6   2   2     7758.22     8446.13     53.14 o 
  -5   2   2     5921.91     6089.51     39.01 o 
  -4   2   2       54.54       33.48      3.53 o 
  -3   2   2       97.76      146.30     12.57 o 
  -2   2   2      712.90      913.91     10.00 o 
  -1   2   2     6076.40     6481.96    143.32 o 
   0   2   2    23330.52    23599.29    204.73 o 
   1   2   2    15890.28    16117.51    329.24 o 
   2   2   2     6184.74     6260.50     56.32 o 
   3   2   2     6678.94     6787.33     40.92 o 
   4   2   2       23.75       62.95      2.83 o 
   5   2   2       49.27      121.48      4.13 o 
   6   2   2      360.41      443.16      6.84 o 
   7   2   2        0.38       -0.35      1.54 o 
   8   2   2      175.25      218.11      5.68 o 
   9   2   2      464.82      468.95      9.11 o 
  10   2   2      180.24      154.54      6.57 o 
  11   2   2        0.40        0.36      2.95 o 
  12   2   2       29.45       19.07      4.51 o 
  13   2   2       30.69       31.19      5.61 o 
  14   2   2        1.86        5.34      4.85 o 
  15   2   2      161.92      149.10     12.47 o 
 -16   3   2       16.94       23.49     10.28 o 
 -15   3   2      262.89      234.17     37.31 o 
 -14   3   2      808.63      813.61     27.40 o 
 -13   3   2        1.41       -3.71      3.71 o 
 -12   3   2      132.99      122.28      7.96 o 
 -11   3   2      110.29      103.65      6.67 o 
 -10   3   2      618.93      604.91     12.28 o 
  -9   3   2      100.13      108.86      6.40 o 
  -8   3   2       32.29       35.39      2.97 o 
  -7   3   2     1527.26     1525.40     14.49 o 
  -6   3   2       32.04       43.39      2.70 o 
  -5   3   2      686.20      719.43      7.57 o 
  -4   3   2       32.38       26.71      3.93 o 
  -3   3   2      291.94      311.98      7.68 o 
  -2   3   2      131.12      141.89      5.20 o 
  -1   3   2    11517.48    11975.45    105.17 o 
   0   3   2    11607.25    12053.05    118.85 o 
   1   3   2    11312.76    12098.97    112.98 o 
   2   3   2     1867.83     1961.35     18.09 o 
   3   3   2        9.93       29.97      2.39 o 
   4   3   2        9.83       26.85      2.08 o 
   5   3   2        1.00        5.78      1.52 o 
   6   3   2      804.48      825.66      9.63 o 
   7   3   2     2145.38     2083.87     18.00 o 
   8   3   2     1170.79     1117.57     13.02 o 
   9   3   2        1.78        8.41      2.61 o 
  10   3   2       40.24       28.19      4.13 o 
  11   3   2      486.81      458.01     13.11 o 
  12   3   2      495.42      485.33     13.59 o 
  13   3   2       54.69       53.07      6.63 o 
  14   3   2      336.11      347.88     14.49 o 
  15   3   2      704.26      768.32     27.85 o 
 -16   4   2       39.54       42.18     10.64 o 
 -15   4   2       18.27       24.82      8.86 o 
 -14   4   2        7.07        5.39      4.83 o 
 -13   4   2      813.34      810.93     20.49 o 
 -12   4   2      215.76      238.81     11.75 o 
 -11   4   2      556.03      553.79     12.90 o 
 -10   4   2     2338.17     2221.65     22.69 o 
  -9   4   2     1418.75     1401.41     16.34 o 
  -8   4   2     2769.41     2742.84     23.81 o 
  -7   4   2     4138.83     4151.41     30.30 o 
  -6   4   2     4534.61     4712.19     38.80 o 
  -5   4   2     3232.41     3111.50     26.48 o 
  -4   4   2     8715.48     8442.58     67.70 o 
  -3   4   2    16127.95    16854.56    126.36 o 
  -2   4   2     5476.00     5611.70     54.20 o 
  -1   4   2     7701.51     7592.37     71.92 o 
   0   4   2    11327.77    11536.18    103.87 o 
   1   4   2    10474.37    10823.48    118.05 o 
   2   4   2     1776.29     1694.43     20.00 o 
   3   4   2     4228.49     4106.72     30.46 o 
   4   4   2     2097.72     2032.85     18.14 o 
   5   4   2      574.13      520.29      8.14 o 
   6   4   2      354.13      340.23      7.96 o 
   7   4   2       97.49      102.18      4.22 o 
   8   4   2      339.25      334.46      7.31 o 
   9   4   2       42.33       34.65      3.68 o 
  10   4   2       63.83       70.93      5.45 o 
  11   4   2        0.37        2.43      3.16 o 
  12   4   2      402.25      411.71     11.53 o 
  13   4   2      169.48      149.73      8.33 o 
  14   4   2      286.83      275.15     16.96 o 
  15   4   2       98.40       83.66     13.23 o 
 -15   5   2     2976.26     3048.79     50.09 o 
 -14   5   2     2373.55     2419.64     49.98 o 
 -13   5   2     1842.95     1826.50     31.98 o 
 -12   5   2     1569.06     1614.96     28.69 o 
 -11   5   2     1953.60     1978.44     30.98 o 
 -10   5   2     2880.82     2880.99     33.07 o 
  -9   5   2     2226.01     2161.62     24.27 o 
  -8   5   2     3638.25     3561.04     34.45 o 
  -7   5   2     1946.62     1959.51     21.89 o 
  -6   5   2      887.74      877.36     15.19 o 
  -5   5   2      621.31      612.86      9.46 o 
  -4   5   2       56.25       64.79      3.19 o 
  -3   5   2       49.19       49.13      3.63 o 
  -2   5   2        0.80        4.27      2.97 o 
  -1   5   2     9126.16     9345.67     88.48 o 
   0   5   2     6663.72     7154.19     70.46 o 
   1   5   2    10787.26    11251.51    103.84 o 
   2   5   2     6786.98     6864.79     83.08 o 
   3   5   2     8651.18     8813.02     59.11 o 
   4   5   2     7286.48     7186.67     50.31 o 
   5   5   2     7795.69     7638.56     61.27 o 
   6   5   2     2050.58     2101.88     19.54 o 
   7   5   2     9889.23     9856.23     69.41 o 
   8   5   2     7951.92     7848.03     58.96 o 
   9   5   2     3411.46     3364.73     32.66 o 
  10   5   2     9855.84     9939.57    105.53 o 
  11   5   2     4195.03     4127.82     45.41 o 
  12   5   2     2617.14     2573.99     34.92 o 
  13   5   2     1348.28     1358.64     27.23 o 
  14   5   2     1044.62     1085.40     27.03 o 
  15   5   2      563.90      624.97     71.56 o 
 -15   6   2      214.31      221.25     14.41 o 
 -14   6   2      241.31      276.01     13.47 o 
 -13   6   2      162.68      158.48     11.78 o 
 -12   6   2      844.33      810.21     20.02 o 
 -11   6   2     1673.61     1686.86     25.24 o 
 -10   6   2      390.41      441.02     11.87 o 
  -9   6   2      724.01      763.00     19.61 o 
  -8   6   2     9401.88     9306.24     83.10 o 
  -7   6   2     5601.73     5510.19     53.64 o 
  -6   6   2    17847.01    17841.30    170.16 o 
  -5   6   2    21537.77    21313.97    133.65 o 
  -4   6   2     9206.21     8856.08    119.23 o 
  -3   6   2    11023.20    11147.54    103.81 o 
  -2   6   2    26857.06    27612.99    262.44 o 
  -1   6   2    18747.70    19422.66    172.59 o 
   0   6   2    12550.92    12925.28    119.84 o 
   1   6   2    12564.15    12982.93    120.33 o 
   2   6   2     7506.46     7342.18     74.18 o 
   3   6   2    10881.11    11030.87     77.34 o 
   4   6   2     1280.61     1246.49     14.02 o 
   5   6   2     4569.49     4556.20     35.89 o 
   6   6   2     4198.00     4294.42     40.66 o 
   7   6   2       57.27       73.11      6.34 o 
   8   6   2       38.69       43.77      5.06 o 
   9   6   2      319.59      291.64     10.37 o 
  10   6   2      208.72      214.30     14.64 o 
  11   6   2       51.47       40.71      6.85 o 
  12   6   2      190.02      189.85     11.20 o 
  13   6   2      759.88      789.01     20.83 o 
  14   6   2     1373.93     1362.89     30.99 o 
  15   6   2      789.05      835.62     40.99 o 
 -15   7   2      651.54      629.33     47.31 o 
 -14   7   2      457.95      440.34     18.20 o 
 -13   7   2      845.52      827.19     21.48 o 
 -12   7   2     1626.03     1538.66     28.56 o 
 -11   7   2      973.11     1047.99     23.39 o 
 -10   7   2     1455.25     1502.26     27.38 o 
  -9   7   2     1644.87     1597.50     29.87 o 
  -8   7   2     2271.87     2182.21     34.49 o 
  -7   7   2     1116.20     1108.40     20.62 o 
  -6   7   2      354.09      359.28     10.24 o 
  -5   7   2      920.12      955.70     12.00 o 
  -4   7   2      635.84      701.97     15.43 o 
  -3   7   2     1978.00     2096.44     29.87 o 
  -2   7   2      118.90      118.08      7.04 o 
  -1   7   2     1141.09     1176.92     25.69 o 
   0   7   2     1816.60     1864.06     32.72 o 
   1   7   2     2269.82     2281.90     32.80 o 
   2   7   2     7544.82     7640.38     78.80 o 
   3   7   2     6461.36     6384.54     68.30 o 
   4   7   2     2171.58     2072.86     19.95 o 
   5   7   2     5209.67     5187.42     40.45 o 
   6   7   2     2982.18     2965.25     34.59 o 
   7   7   2      534.24      560.92     14.53 o 
   8   7   2     1029.39     1053.09     19.03 o 
   9   7   2     2712.35     2732.62     34.44 o 
  10   7   2     3572.15     3506.20     42.14 o 
  11   7   2     1955.05     1911.45     38.61 o 
  12   7   2     1615.61     1591.24     36.18 o 
  13   7   2     1272.66     1284.08     37.78 o 
  14   7   2      518.70      531.94     19.57 o 
 -14   8   2        0.43        5.37      5.45 o 
 -13   8   2      106.90      119.88     15.37 o 
 -12   8   2        5.19       10.12      8.58 o 
 -11   8   2       35.88       46.02      6.95 o 
 -10   8   2       33.09       30.51      5.99 o 
  -9   8   2       27.55       18.33      6.46 o 
  -8   8   2     2079.99     1983.91     33.08 o 
  -7   8   2      102.19      101.08      8.85 o 
  -6   8   2     1555.21     1490.19     21.90 o 
  -5   8   2       10.16       25.34      4.58 o 
  -4   8   2       57.47       79.25      6.62 o 
  -3   8   2      892.21      932.15     27.41 o 
  -2   8   2       54.01       59.97      7.38 o 
  -1   8   2      611.88      697.94     20.50 o 
   0   8   2      208.93      255.29     10.73 o 
   1   8   2      399.58      419.93     13.58 o 
   2   8   2       29.11       35.61      5.80 o 
   3   8   2     1839.54     1863.08     30.18 o 
   4   8   2      169.96      172.67      7.76 o 
   5   8   2        0.05        4.20      4.14 o 
   6   8   2        0.16        3.15      6.47 o 
   7   8   2       87.97       90.58      8.14 o 
   8   8   2      297.31      295.28     10.39 o 
   9   8   2      168.85      167.91      9.16 o 
  10   8   2       24.72       15.38      5.51 o 
  11   8   2        9.40       15.52      5.18 o 
  12   8   2        0.78        9.46      6.96 o 
  13   8   2       58.53       47.26     17.12 o 
  14   8   2        0.05       -3.09      7.32 o 
 -14   9   2      777.25      841.25     33.08 o 
 -13   9   2     1310.92     1317.54     39.08 o 
 -12   9   2     1062.05     1046.31     25.44 o 
 -11   9   2      990.21      964.52     23.27 o 
 -10   9   2      811.99      769.85     21.90 o 
  -9   9   2      696.50      675.55     19.60 o 
  -8   9   2      575.62      602.29     17.54 o 
  -7   9   2     1684.94     1701.40     42.14 o 
  -6   9   2      317.25      299.68     23.01 o 
  -5   9   2       63.13       66.74      9.23 o 
  -4   9   2      111.99      113.46      8.49 o 
  -3   9   2     1337.97     1380.84     25.82 o 
  -2   9   2      153.40      170.19     10.95 o 
  -1   9   2      207.79      225.18     13.53 o 
   0   9   2       85.90       96.06      8.27 o 
   1   9   2      519.83      554.88     19.06 o 
   2   9   2      155.91      183.48      9.75 o 
   3   9   2     1111.25     1087.93     23.24 o 
   4   9   2     4131.02     4179.77     53.32 o 
   5   9   2     2232.65     2241.01     50.22 o 
   6   9   2     1419.83     1390.18     21.08 o 
   7   9   2     3767.48     3780.04     43.19 o 
   8   9   2     3406.19     3402.72     38.92 o 
   9   9   2     1404.28     1420.67     26.32 o 
  10   9   2     1100.16     1114.49     26.07 o 
  11   9   2     1137.94     1143.79     25.39 o 
  12   9   2      649.68      628.93     25.85 o 
  13   9   2      480.20      503.22     24.33 o 
 -13  10   2      280.57      324.49     19.93 o 
 -12  10   2      762.67      744.13     23.55 o 
 -11  10   2      759.67      791.42     21.27 o 
 -10  10   2     1284.26     1272.00     28.73 o 
  -9  10   2     2395.81     2421.79     39.70 o 
  -8  10   2     2358.05     2363.85     47.89 o 
  -6  10   2     5225.15     5110.19    117.92 o 
  -5  10   2     6965.41     6972.86    143.86 o 
  -4  10   2     5434.40     5558.55     66.45 o 
  -3  10   2     8018.60     7953.50    105.16 o 
  -2  10   2     8673.02     8671.16    112.59 o 
  -1  10   2     4634.42     4671.96     71.49 o 
   0  10   2     4623.72     4685.50     71.74 o 
   1  10   2     6017.38     6082.39     72.86 o 
   2  10   2    11632.44    11771.87    120.59 o 
   3  10   2     5787.03     5616.47     71.91 o 
   4  10   2     1977.94     1936.67     33.92 o 
   5  10   2      534.30      566.64     24.07 o 
   6  10   2      164.79      195.51     17.53 o 
   7  10   2      517.07      509.54     18.07 o 
   8  10   2      786.86      751.57     17.29 o 
   9  10   2        6.18       19.78     10.81 o 
  10  10   2       61.42       50.36      6.77 o 
  11  10   2      190.56      184.79     21.92 o 
  12  10   2      255.03      282.40     17.64 o 
  13  10   2      317.80      325.93     19.52 o 
 -13  11   2     1333.58     1393.80     39.65 o 
 -12  11   2     2468.98     2507.51     52.48 o 
 -11  11   2     1297.77     1361.96     31.06 o 
 -10  11   2     1584.60     1515.14     41.51 o 
  -9  11   2     1938.67     1958.67     54.26 o 
  -8  11   2      325.00      341.45     28.40 o 
  -7  11   2      578.88      561.77     35.95 o 
  -6  11   2      779.62      819.70     42.50 o 
  -5  11   2      272.26      267.84     23.95 o 
  -4  11   2       32.61       29.85      6.62 o 
  -3  11   2        2.05        3.47      4.37 o 
  -2  11   2      130.12      145.99     13.10 o 
  -1  11   2      273.93      282.66     30.78 o 
   0  11   2     1580.78     1594.44     38.03 o 
   1  11   2     1789.93     1814.52     40.96 o 
   2  11   2     5559.48     5484.40     69.74 o 
   3  11   2     4947.51     4985.60     65.07 o 
   4  11   2     3624.40     3666.08     98.35 o 
   5  11   2     4219.28     4268.90     79.27 o 
   6  11   2     5989.61     5970.66     98.04 o 
   7  11   2     1429.48     1483.85     37.56 o 
   8  11   2     1290.87     1302.93     31.69 o 
   9  11   2     4434.70     4337.16     65.97 o 
  10  11   2     2105.76     2082.05     33.42 o 
  11  11   2     1485.70     1509.22     37.01 o 
  12  11   2     1678.36     1736.77     41.18 o 
 -12  12   2       90.74       75.25     13.04 o 
 -11  12   2      114.36      133.17     21.11 o 
 -10  12   2      574.99      589.98     26.97 o 
  -9  12   2      659.28      679.79     35.60 o 
  -8  12   2      926.23      841.88     46.47 o 
  -7  12   2     3050.87     3021.44     92.44 o 
  -6  12   2     2177.84     2132.66     74.55 o 
  -5  12   2     2290.72     2184.39     74.34 o 
  -4  12   2     3277.92     3213.11     91.54 o 
  -3  12   2     3547.06     3449.91     75.13 o 
  -2  12   2     4485.57     4401.38     91.26 o 
  -1  12   2     4068.44     4037.09     85.87 o 
   0  12   2     2600.34     2582.52     53.01 o 
   1  12   2     2807.13     2903.89     56.74 o 
   2  12   2     2119.17     2104.63     39.47 o 
   3  12   2      258.52      256.42     13.69 o 
   4  12   2      625.66      653.41     42.45 o 
   5  12   2      967.48     1007.03     35.09 o 
   6  12   2      312.46      277.83     26.91 o 
   7  12   2       89.14       37.94     13.74 o 
   8  12   2      101.63      125.85     14.24 o 
   9  12   2       42.88       25.68      9.36 o 
  10  12   2       43.30       32.57     14.12 o 
  11  12   2        1.31        2.72     17.29 o 
 -11  13   2      738.46      739.08     31.77 o 
 -10  13   2      415.76      414.64     23.74 o 
  -9  13   2      232.20      259.58     32.73 o 
  -8  13   2      125.78      127.26     23.44 o 
  -7  13   2       25.47       14.87     10.94 o 
  -6  13   2      189.50      176.34     25.07 o 
  -5  13   2      171.87      174.49     24.81 o 
  -4  13   2      237.28      239.52     28.32 o 
  -3  13   2       10.07       10.85      6.08 o 
  -2  13   2       84.72       68.17     10.38 o 
  -1  13   2      228.33      244.38     16.23 o 
   0  13   2        8.85       11.60      6.08 o 
   1  13   2      768.35      810.89     28.86 o 
   2  13   2      995.67      963.64     31.74 o 
   3  13   2       66.00       51.22     10.72 o 
   4  13   2      188.19      201.01     20.95 o 
   5  13   2      664.09      630.59     40.57 o 
   6  13   2      303.55      305.88     29.88 o 
   7  13   2       38.45        9.59     12.12 o 
   8  13   2       38.65       37.93     15.09 o 
   9  13   2      341.68      314.18     22.16 o 
  10  13   2      683.96      666.66     30.19 o 
 -10  14   2       86.71       21.83     13.86 o 
  -9  14   2      206.23      210.79     29.76 o 
  -8  14   2      121.36       87.84     21.44 o 
  -7  14   2        8.66        2.96     11.13 o 
  -6  14   2        5.25       -2.25     10.47 o 
  -5  14   2      359.11      346.24     31.31 o 
  -4  14   2      480.38      460.59     35.99 o 
  -3  14   2      117.93      117.62     22.47 o 
  -2  14   2      903.57      874.46     31.78 o 
  -1  14   2     1758.78     1761.76     68.11 o 
   0  14   2       10.54        1.88      6.64 o 
   1  14   2       47.43       37.08     18.89 o 
   2  14   2        2.24        1.49     11.30 o 
   3  14   2       22.31        9.11      8.49 o 
   4  14   2      211.50      226.08     29.04 o 
   5  14   2      649.74      647.55     43.02 o 
   6  14   2      168.33      152.90     25.82 o 
   7  14   2       30.94       10.64     11.26 o 
   8  14   2       78.37       55.29     17.42 o 
   9  14   2       26.04       18.97      8.96 o 
  -8  15   2      352.23      288.95     35.24 o 
  -7  15   2      252.23      241.50     32.29 o 
  -6  15   2      214.53      173.00     27.46 o 
  -5  15   2      271.83      274.66     33.38 o 
  -4  15   2      424.16      417.56     34.97 o 
  -3  15   2        2.99        9.11      9.43 o 
  -2  15   2      724.62      735.01     62.64 o 
  -1  15   2      676.03      681.80     29.16 o 
   0  15   2      390.46      376.80     22.03 o 
   1  15   2      791.74      799.02     41.96 o 
   2  15   2      587.51      509.03     37.31 o 
   3  15   2      329.92      411.96     34.82 o 
   4  15   2      667.55      700.54     45.39 o 
   5  15   2     1633.41     1599.80     70.94 o 
   6  15   2     1902.51     1876.22     78.61 o 
   7  15   2     1956.89     2002.52     81.92 o 
  -6  16   2     2570.58     2615.48     96.61 o 
  -5  16   2     2816.18     2909.63    101.09 o 
  -4  16   2     2759.23     2835.09     98.57 o 
  -3  16   2     2869.62     2995.09    100.03 o 
  -2  16   2     3168.63     3430.67    106.48 o 
  -1  16   2     2534.78     2609.64     61.88 o 
   0  16   2     4449.10     4418.46     84.84 o 
   1  16   2     5175.63     5403.30     96.45 o 
   2  16   2     1524.82     1539.23     68.34 o 
   3  16   2     1680.07     1763.09     75.08 o 
   4  16   2     2109.05     2193.88     85.61 o 
   5  16   2      860.80      933.91     54.20 o 
   6  16   2      382.80      387.76     36.51 o 
  -4  17   2        6.53       -2.33      8.29 o 
  -3  17   2       34.08       22.55     11.82 o 
  -2  17   2       18.42       10.20      9.85 o 
  -1  17   2       52.69       62.08     12.67 o 
   0  17   2      239.83      258.97     22.73 o 
   1  17   2      562.60      607.25     43.58 o 
   2  17   2     1022.58     1016.79     57.03 o 
   3  17   2     1296.11     1370.90     67.16 o 
 -16   1   3       19.70       23.93      8.33 o 
 -15   1   3     1453.35     1482.91     36.73 o 
 -14   1   3     1689.47     1683.43     33.95 o 
 -13   1   3      622.31      576.94     21.03 o 
 -12   1   3      164.70      158.18      8.00 o 
 -11   1   3     1078.71     1052.91     16.96 o 
 -10   1   3      659.89      658.92     11.82 o 
  -9   1   3      361.72      382.99      6.86 o 
  -8   1   3      951.73      997.30     10.84 o 
  -7   1   3      211.77      226.05      4.78 o 
  -6   1   3      522.34      505.23      6.84 o 
  -5   1   3     3193.93     3338.82     23.12 o 
  -4   1   3     1494.49     1477.24     16.56 o 
  -3   1   3        1.95        3.98      2.04 o 
  -1   1   3     7422.03     7576.70     50.76 o 
   0   1   3     2119.97     2253.43     26.85 o 
   1   1   3     1861.49     1788.61     20.86 o 
   2   1   3     4028.82     4067.95     36.34 o 
   3   1   3     4339.57     4406.24     32.49 o 
   4   1   3      940.34      854.04      8.40 o 
   5   1   3     5289.95     5197.33     30.24 o 
   6   1   3     2861.72     2791.37     18.59 o 
   7   1   3     6971.19     6914.01     38.35 o 
   8   1   3     2861.36     2853.66     23.15 o 
   9   1   3     1891.68     1856.42     18.97 o 
  10   1   3     1076.32     1118.24     16.66 o 
  11   1   3      754.76      752.46     15.84 o 
  12   1   3      708.67      673.67     16.89 o 
  13   1   3      115.96      113.61      8.78 o 
  14   1   3      114.88      122.02      9.66 o 
  15   1   3      271.68      292.04     15.69 o 
 -16   2   3      481.07      519.66     25.98 o 
 -15   2   3       10.15       11.95      5.90 o 
 -14   2   3       32.41       25.65      5.83 o 
 -13   2   3     2211.26     2227.12     29.57 o 
 -12   2   3     1286.70     1397.24     21.92 o 
 -11   2   3     2126.28     2104.35     25.03 o 
 -10   2   3     7718.90     7480.18     57.90 o 
  -9   2   3     6207.82     6202.87     43.21 o 
  -8   2   3    11227.95    11265.64     63.80 o 
  -7   2   3     7365.32     7138.84     45.42 o 
  -6   2   3    15039.61    15059.39     88.81 o 
  -5   2   3    22620.69    22781.57    157.68 o 
  -4   2   3     4666.90     4425.29     33.39 o 
  -3   2   3     2216.32     2051.78     23.26 o 
  -2   2   3    45992.97    44330.82    681.96 o 
  -1   2   3      180.29      276.82     21.55 o 
   0   2   3     6641.87     6583.40     52.84 o 
   1   2   3    72375.01    69427.12    565.70 o 
   2   2   3    14918.27    15262.19     90.98 o 
   3   2   3     2467.17     2274.78     21.09 o 
   4   2   3     5662.90     5630.99     36.66 o 
   5   2   3     4599.36     4806.90     29.26 o 
   6   2   3      445.92      388.88      5.59 o 
   7   2   3        6.13       12.58      2.49 o 
   8   2   3      725.21      739.75     10.08 o 
   9   2   3      130.56      138.92      5.73 o 
  10   2   3     1011.43      937.72     14.19 o 
  11   2   3      938.93      984.78     16.61 o 
  12   2   3      903.03      914.87     34.07 o 
  13   2   3     1053.28     1044.18     21.94 o 
  14   2   3     1770.46     1774.44     30.36 o 
  15   2   3      518.93      544.70     26.88 o 
 -16   3   3     2732.30     2800.08     85.83 o 
 -15   3   3     3825.03     3951.70     84.95 o 
 -14   3   3     3024.58     2962.03     53.39 o 
 -13   3   3     2259.52     2220.35     29.71 o 
 -12   3   3     2075.20     2095.64     27.81 o 
 -11   3   3     1976.29     1995.63     26.06 o 
 -10   3   3     5899.71     5756.35     43.44 o 
  -9   3   3     2426.43     2394.57     22.81 o 
  -8   3   3      153.00      183.41      7.86 o 
  -7   3   3     1187.01     1201.02     12.96 o 
  -6   3   3      477.75      449.45      5.83 o 
  -5   3   3       59.95       54.35      2.74 o 
  -4   3   3       68.19       61.48      4.06 o 
  -3   3   3       75.51       36.20      3.00 o 
  -2   3   3      462.47      598.14      8.61 o 
  -1   3   3    13220.46    13512.16    118.57 o 
   0   3   3    38662.08    37841.45   1029.42 o 
   1   3   3      149.54      107.52      9.16 o 
   2   3   3     7702.58     7372.34     50.39 o 
   3   3   3    27413.24    27056.03    196.47 o 
   4   3   3    14640.96    14564.12     94.65 o 
   5   3   3    13783.56    13681.83     80.59 o 
   6   3   3    29530.86    29261.51    149.14 o 
   7   3   3    15599.29    15339.50     87.96 o 
   8   3   3     5620.99     5650.03     37.98 o 
   9   3   3     6809.31     6919.47     46.27 o 
  10   3   3     9586.76     9393.71     71.22 o 
  11   3   3     5908.66     5770.68     50.43 o 
  12   3   3     3203.56     3222.59     36.62 o 
  13   3   3     1969.33     2038.87     31.43 o 
  14   3   3      719.14      725.87     18.84 o 
  15   3   3      572.38      606.78     20.74 o 
 -16   4   3       42.18       23.10      8.98 o 
 -15   4   3      267.38      274.83     17.78 o 
 -14   4   3      313.33      299.73     23.27 o 
 -13   4   3      376.32      359.18     14.02 o 
 -12   4   3     1504.52     1449.79     26.82 o 
 -11   4   3     1989.55     1913.79     24.98 o 
 -10   4   3     2483.22     2578.01     26.36 o 
  -9   4   3     4278.35     4457.04     53.88 o 
  -8   4   3     2117.74     2062.67     20.41 o 
  -7   4   3    11051.29    11045.69     71.84 o 
  -6   4   3     9713.43     9713.99     62.95 o 
  -5   4   3     8576.36     8354.80     61.57 o 
  -4   4   3     2691.13     2434.21     24.77 o 
  -3   4   3    10127.26    10039.91    168.62 o 
  -2   4   3     3697.96     3516.94     37.08 o 
  -1   4   3    26698.83    26843.44    231.91 o 
   0   4   3    27545.15    28142.70    249.77 o 
   1   4   3    18135.13    19321.55    167.73 o 
   2   4   3    24901.06    25884.36    290.72 o 
   3   4   3     5111.58     5135.88     37.37 o 
   4   4   3      228.00      306.74      7.48 o 
   5   4   3        1.47        5.94      2.19 o 
   6   4   3      575.57      597.18      8.86 o 
   7   4   3      270.33      282.34      6.37 o 
   8   4   3      399.47      409.47      8.20 o 
   9   4   3      583.65      560.04     10.52 o 
  10   4   3        0.92        1.07      3.37 o 
  11   4   3      100.19      101.06      6.70 o 
  12   4   3      916.46      903.76     16.89 o 
  13   4   3     1203.03     1183.62     30.61 o 
  14   4   3      834.26      770.94     29.65 o 
  15   4   3     2042.24     2044.89     51.73 o 
 -15   5   3      317.42      295.54     16.05 o 
 -14   5   3        5.83        8.71      5.61 o 
 -13   5   3        1.61        0.71      4.46 o 
 -12   5   3       24.96       20.53      5.32 o 
 -11   5   3        0.43        7.16      4.16 o 
 -10   5   3        9.99        1.51      3.27 o 
  -9   5   3        3.57        0.69      2.90 o 
  -8   5   3      780.50      788.03     13.66 o 
  -7   5   3      453.98      455.31     12.97 o 
  -6   5   3      179.86      178.64      6.24 o 
  -5   5   3      137.27      149.29      4.92 o 
  -4   5   3       17.09       29.84      8.21 o 
  -3   5   3     3569.42     3878.38     36.25 o 
  -2   5   3      607.96      628.41     15.92 o 
  -1   5   3     2350.09     2872.15     35.44 o 
   0   5   3      268.77      192.72      7.53 o 
   1   5   3     1618.71     1691.37     24.67 o 
   2   5   3        6.46        9.55      4.90 o 
   3   5   3       19.90       56.40      3.08 o 
   4   5   3     2805.74     3100.41     29.86 o 
   5   5   3      545.06      581.57      8.49 o 
   6   5   3        1.20        7.02      2.06 o 
   7   5   3        7.78       12.91      2.55 o 
   8   5   3     1345.53     1278.57     17.38 o 
   9   5   3     1271.58     1196.94     17.57 o 
  10   5   3      292.36      292.31      8.27 o 
  11   5   3      270.58      300.48     11.21 o 
  12   5   3       18.41       18.04      5.11 o 
  13   5   3      151.14      165.96     11.41 o 
  14   5   3       78.02       79.48     12.57 o 
  15   5   3      170.87      173.02     17.27 o 
 -15   6   3       82.00       83.35     12.80 o 
 -14   6   3        1.42        4.83      5.52 o 
 -13   6   3      215.58      204.45     18.16 o 
 -12   6   3      234.67      246.17     11.91 o 
 -11   6   3        2.64       -1.30      3.23 o 
 -10   6   3      855.70      883.74     17.74 o 
  -9   6   3     3706.49     3641.28     40.58 o 
  -8   6   3      184.40      167.89     10.10 o 
  -7   6   3       80.55       66.71      5.80 o 
  -6   6   3     2205.66     2162.58     29.54 o 
  -5   6   3     2768.29     2697.46     25.35 o 
  -4   6   3     2711.51     2836.13     43.28 o 
  -3   6   3    13555.88    14818.98    133.77 o 
  -2   6   3     3400.32     3496.90     50.17 o 
  -1   6   3      864.37      781.03     17.43 o 
   0   6   3     2216.41     2350.38     33.81 o 
   1   6   3     4734.79     4968.42     55.06 o 
   2   6   3     1837.88     1802.60     27.11 o 
   3   6   3      253.66      205.37      6.12 o 
   4   6   3      431.69      370.30      9.38 o 
   5   6   3      958.42      920.42     14.69 o 
   6   6   3      169.16      153.40      6.53 o 
   7   6   3      194.11      194.16      8.19 o 
   8   6   3     2143.51     2167.30     28.50 o 
   9   6   3       21.17       17.00      3.80 o 
  10   6   3      138.33      112.66      8.24 o 
  11   6   3        5.96        5.90      5.03 o 
  12   6   3      206.63      230.77     11.49 o 
  13   6   3      120.95       92.31      9.05 o 
  14   6   3        4.33       -1.36      5.54 o 
 -15   7   3      875.44      893.89     27.66 o 
 -14   7   3     1050.78     1059.24     27.70 o 
 -13   7   3      815.38      828.14     21.48 o 
 -12   7   3      717.07      717.72     19.12 o 
 -11   7   3      152.67      157.00      8.99 o 
 -10   7   3     1428.40     1454.80     29.74 o 
  -9   7   3      763.23      764.04     27.06 o 
  -8   7   3     3194.18     2998.09     59.88 o 
  -7   7   3     2462.59     2532.01     36.21 o 
  -6   7   3       58.35       53.61      4.95 o 
  -5   7   3      326.27      306.14      8.64 o 
  -4   7   3      662.61      732.26     15.85 o 
  -3   7   3     1607.79     1654.75     25.63 o 
  -2   7   3     1047.49     1022.07     24.08 o 
  -1   7   3     2001.57     2114.91     31.91 o 
   0   7   3     6509.07     6577.71     70.83 o 
   1   7   3     1448.28     1457.52     25.19 o 
   2   7   3     6285.92     6572.43     70.78 o 
   3   7   3     4859.57     4807.42     45.63 o 
   4   7   3     5957.50     5750.78     47.02 o 
   5   7   3     4863.36     4876.91     44.27 o 
   6   7   3     3871.88     3884.42     39.00 o 
   7   7   3     5736.19     5612.18     62.99 o 
   8   7   3     7769.41     7592.15     67.65 o 
   9   7   3     2160.52     2143.86     31.30 o 
  10   7   3     2354.67     2371.70     33.03 o 
  11   7   3     2086.93     2070.49     35.95 o 
  12   7   3     1195.13     1255.68     32.01 o 
  13   7   3      739.77      765.85     29.96 o 
  14   7   3      505.92      501.23     24.87 o 
 -14   8   3     1007.92      985.64     26.88 o 
 -13   8   3      720.35      736.76     25.22 o 
 -12   8   3      914.79      869.45     26.56 o 
 -11   8   3     1827.88     1771.08     31.70 o 
 -10   8   3     2417.75     2439.00     84.93 o 
  -9   8   3     3149.88     3233.02     46.75 o 
  -8   8   3     6994.90     7019.22     77.88 o 
  -7   8   3     7989.72     7601.78     80.35 o 
  -6   8   3     8836.75     8685.11    110.97 o 
  -5   8   3     9233.28     9550.36     95.10 o 
  -4   8   3     6723.29     6882.60     73.13 o 
  -3   8   3     5400.21     5479.74    213.71 o 
  -2   8   3     4741.39     4582.82     66.12 o 
  -1   8   3    11567.81    11653.17    136.67 o 
   0   8   3    10080.90    10545.34    106.17 o 
   1   8   3     3254.37     3267.72     44.22 o 
   2   8   3     4993.75     4929.30     58.92 o 
   3   8   3     7423.59     7522.94     80.97 o 
   4   8   3     1185.55     1174.52     20.97 o 
   5   8   3      102.17      100.64      5.50 o 
   6   8   3       51.27       52.72      5.21 o 
   7   8   3       59.70       53.43      5.25 o 
   8   8   3       42.84       42.31      4.93 o 
   9   8   3       17.64       22.93      6.44 o 
  10   8   3      216.06      189.89     10.34 o 
  11   8   3      790.47      780.06     20.79 o 
  12   8   3     1390.33     1363.54     33.60 o 
  13   8   3      560.84      580.64     25.70 o 
  14   8   3      740.86      793.14     30.28 o 
 -14   9   3      821.72      770.23     31.07 o 
 -13   9   3     1302.73     1290.89     69.63 o 
 -12   9   3     2938.12     2948.88     44.98 o 
 -11   9   3     1735.16     1726.50     31.91 o 
 -10   9   3      280.64      251.97     14.86 o 
  -9   9   3      922.27      866.66     22.29 o 
  -8   9   3      211.94      218.04     19.49 o 
  -7   9   3      112.05       92.89     10.19 o 
  -6   9   3       14.95       15.43      8.23 o 
  -5   9   3      230.87      238.99     12.34 o 
  -4   9   3        2.91        3.15      5.73 o 
  -3   9   3      446.97      470.65     17.78 o 
  -2   9   3      973.76      935.78     34.12 o 
  -1   9   3     1221.82     1281.11     30.72 o 
   0   9   3     1057.85     1068.20     23.68 o 
   1   9   3     2910.80     2883.68     42.50 o 
   2   9   3     1962.64     2001.89     33.72 o 
   3   9   3     8846.63     8660.36     92.84 o 
   4   9   3     8924.12     9062.54     95.96 o 
   5   9   3     6201.71     6209.76     72.06 o 
   6   9   3     3484.52     3456.77     38.48 o 
   7   9   3     5361.89     5322.70     51.33 o 
   8   9   3     2933.05     2922.37     38.22 o 
   9   9   3     3290.06     3176.94     38.83 o 
  10   9   3     3644.35     3642.20     48.03 o 
  11   9   3     1637.81     1680.97     31.22 o 
  12   9   3     1518.55     1531.65     45.43 o 
  13   9   3     1041.01     1059.22     34.44 o 
 -13  10   3      251.96      278.15     18.92 o 
 -12  10   3        6.69        1.56     12.13 o 
 -11  10   3      310.35      302.48     13.88 o 
 -10  10   3     1366.67     1407.03     30.52 o 
  -9  10   3      678.70      679.44     19.92 o 
  -8  10   3     3019.12     3049.21     55.65 o 
  -7  10   3     2049.50     2052.22     68.50 o 
  -6  10   3     1087.54     1055.26     46.66 o 
  -5  10   3     1361.34     1381.79     52.76 o 
  -4  10   3     1358.82     1346.92     32.74 o 
  -3  10   3       48.15       50.54      7.93 o 
  -2  10   3     1442.15     1437.69     34.45 o 
  -1  10   3     1431.76     1393.66     33.81 o 
   0  10   3     1585.55     1530.61     34.26 o 
   1  10   3     3130.16     3078.05     60.88 o 
   2  10   3     1516.88     1490.53     29.78 o 
   3  10   3     2804.59     2751.64     42.74 o 
   4  10   3     2929.58     2857.89     58.03 o 
   5  10   3      132.64      136.25     37.59 o 
   6  10   3      126.90      111.21     10.40 o 
   7  10   3       17.67        6.16      5.82 o 
   8  10   3      921.28      933.82     17.86 o 
   9  10   3       51.81       49.35      7.80 o 
  10  10   3        1.48        7.11      4.84 o 
  11  10   3      320.22      287.02     15.40 o 
  12  10   3      232.64      240.31     20.84 o 
 -13  11   3        6.18        2.47     10.90 o 
 -12  11   3       98.84       81.65     10.02 o 
 -11  11   3       59.12       48.40     11.56 o 
 -10  11   3       84.22       79.56     12.89 o 
  -9  11   3       11.13        1.24      6.45 o 
  -8  11   3        1.46       -1.04      7.12 o 
  -7  11   3      188.61      166.66     22.86 o 
  -6  11   3       38.20       22.12     10.17 o 
  -5  11   3      164.33      150.24     21.08 o 
  -4  11   3       26.08       31.52     11.25 o 
  -3  11   3        1.49       -0.43      3.80 o 
  -2  11   3      694.71      684.47     24.04 o 
  -1  11   3      183.17      180.18     24.72 o 
   0  11   3      998.18      993.56     53.61 o 
   1  11   3      713.22      637.81     20.03 o 
   2  11   3      615.20      622.63     19.85 o 
   3  11   3      281.57      299.00     13.90 o 
   4  11   3      163.28      170.38     16.34 o 
   5  11   3       60.20       70.26     11.96 o 
   6  11   3      243.51      276.22     14.53 o 
   7  11   3        1.79        3.95      8.22 o 
   8  11   3       43.87       54.76      8.53 o 
   9  11   3       22.01       23.81      7.11 o 
  10  11   3      176.74      173.47     15.49 o 
  11  11   3       36.09       26.07      7.27 o 
  12  11   3       17.72       13.92      7.26 o 
 -12  12   3      288.52      284.44     23.05 o 
 -11  12   3      734.29      743.33     30.77 o 
 -10  12   3      850.59      828.92     31.45 o 
  -9  12   3      447.29      472.64     35.87 o 
  -8  12   3     2025.20     1937.03     73.09 o 
  -7  12   3     2820.94     2827.54     89.13 o 
  -6  12   3     2318.31     2200.85     75.72 o 
  -5  12   3     2604.90     2547.50     81.11 o 
  -4  12   3     3222.47     3364.40     94.04 o 
  -3  12   3     3805.07     3720.04     66.39 o 
  -2  12   3     4466.00     4375.16     73.98 o 
  -1  12   3     1821.10     1729.65     41.97 o 
   0  12   3     3208.17     3153.78     60.11 o 
   1  12   3      625.50      644.87     24.73 o 
   2  12   3      161.33      170.75     13.04 o 
   3  12   3     1869.04     1883.94     37.08 o 
   4  12   3     1529.24     1536.08     65.04 o 
   5  12   3      216.60      219.60     19.84 o 
   6  12   3      167.34      178.22     18.20 o 
   7  12   3      355.11      347.73     19.32 o 
   8  12   3       18.98       28.96      7.35 o 
   9  12   3       61.42       51.61      9.06 o 
  10  12   3      219.21      211.01     39.51 o 
  11  12   3      121.57      109.35     15.39 o 
 -11  13   3     1221.56     1254.90     61.93 o 
 -10  13   3      142.07      136.42     16.61 o 
  -9  13   3      687.74      728.18     46.53 o 
  -8  13   3     1106.31     1132.38     56.86 o 
  -7  13   3      560.67      544.22     38.56 o 
  -6  13   3       84.34       35.99     14.21 o 
  -5  13   3       10.98       -5.65      5.65 o 
  -4  13   3       94.16      114.60     20.47 o 
  -3  13   3     1409.12     1383.92     42.58 o 
  -2  13   3      873.75      867.48     30.25 o 
  -1  13   3      248.47      245.46     16.32 o 
   0  13   3      855.27      907.53     30.99 o 
   1  13   3     4212.18     4114.93     73.73 o 
   2  13   3     3713.15     3724.30     94.75 o 
   3  13   3     1676.35     1763.17     48.85 o 
   4  13   3     3367.07     3357.98     71.50 o 
   5  13   3     4191.56     4092.00     81.57 o 
   6  13   3     2901.25     2980.36     95.69 o 
   7  13   3     4910.13     4924.53    130.87 o 
   8  13   3     5601.44     5832.35     82.28 o 
   9  13   3     3387.97     3402.19    141.79 o 
  10  13   3     1776.97     1754.31     58.52 o 
 -10  14   3     1444.05     1628.09     73.37 o 
  -9  14   3     2781.74     2975.27    101.76 o 
  -8  14   3     2551.32     2553.63     91.18 o 
  -7  14   3     2426.98     2444.54     87.97 o 
  -6  14   3     1324.00     1377.83     63.80 o 
  -5  14   3     2299.17     2278.35     82.16 o 
  -4  14   3     3945.76     4014.14    112.53 o 
  -3  14   3     3600.09     3654.76    182.83 o 
  -2  14   3     2971.46     2910.94     61.75 o 
  -1  14   3     4566.75     4643.33     89.03 o 
   0  14   3     3255.98     3297.16     66.50 o 
   1  14   3     1420.72     1487.16     42.02 o 
   2  14   3     2109.77     2113.89     50.89 o 
   3  14   3      857.25      943.33     50.25 o 
   4  14   3      216.62      273.14     23.33 o 
   5  14   3      541.23      555.50     39.93 o 
   6  14   3      113.75       68.73     17.77 o 
   7  14   3       20.59       14.33     11.50 o 
   8  14   3        8.91       -3.25      7.21 o 
   9  14   3        7.25       14.82      8.90 o 
  -8  15   3       13.62       -0.22     10.34 o 
  -7  15   3       39.67       42.38     17.25 o 
  -6  15   3       23.71       36.39     13.97 o 
  -5  15   3        0.60        8.19     10.34 o 
  -4  15   3        0.79       10.88      9.90 o 
  -3  15   3       34.08       28.47     13.11 o 
  -2  15   3      175.38      200.71     21.05 o 
  -1  15   3      530.70      553.29     26.37 o 
   0  15   3      333.06      344.76     49.14 o 
   1  15   3      475.23      508.79     25.40 o 
   2  15   3     2198.16     2129.45     79.63 o 
   3  15   3      902.28      894.28     51.12 o 
   4  15   3      392.04      477.17     37.62 o 
   5  15   3      649.15      641.46     44.82 o 
   6  15   3     1339.98     1282.22     64.61 o 
   7  15   3      628.86      624.25     44.87 o 
  -6  16   3      196.70      140.12     27.04 o 
  -5  16   3       18.31        4.34     11.45 o 
  -4  16   3       55.95       46.52     17.81 o 
  -3  16   3        0.98       10.50     13.18 o 
  -2  16   3        0.55       -7.04     11.95 o 
  -1  16   3       49.01       61.50     12.89 o 
   0  16   3      262.80      237.32     21.48 o 
   1  16   3      121.61      116.89     16.63 o 
   2  16   3       65.45       69.21     18.11 o 
   3  16   3        0.03       12.39     11.86 o 
   4  16   3        1.07       12.21     10.09 o 
   5  16   3        0.39        1.94      7.40 o 
  -4  17   3        4.43       18.49     13.34 o 
  -3  17   3      316.71      292.56     35.00 o 
  -2  17   3      384.43      425.62     36.01 o 
  -1  17   3      233.58      258.52     24.40 o 
   0  17   3      473.58      483.42     26.98 o 
   1  17   3      224.03      234.72     31.57 o 
   3  17   3      105.91      159.32     27.04 o 
 -16   0   4      688.17      624.13     34.27 o 
 -15   0   4      162.62      177.64     20.94 o 
 -14   0   4     1078.24     1064.21     42.19 o 
 -13   0   4     1213.39     1242.79     44.01 o 
 -12   0   4     1975.73     2124.94     38.64 o 
 -11   0   4     2046.47     2046.34     28.91 o 
 -10   0   4     6931.43     6652.03     63.79 o 
  -9   0   4     8054.47     8075.41     73.85 o 
  -8   0   4     8425.35     8418.89     82.72 o 
  -7   0   4    24128.14    23315.01    201.47 o 
  -6   0   4    27054.26    27711.98    430.79 o 
  -5   0   4    49769.16    48279.11    550.61 o 
  -4   0   4    33470.67    31400.10    505.33 o 
  -3   0   4    37031.64    36538.05    378.63 o 
  -2   0   4     9507.47     9145.02    144.11 o 
  -1   0   4     9908.77     9536.89    132.69 o 
   0   0   4    29589.24    28112.42   1451.31 o 
   1   0   4     8226.82     8758.29     92.81 o 
   2   0   4     2583.06     2558.07     35.71 o 
   3   0   4     6420.10     6849.20     63.47 o 
   4   0   4       64.26       60.67      5.94 o 
   5   0   4     3646.11     3657.48     31.99 o 
   6   0   4      953.86      849.52     12.90 o 
   7   0   4     1214.70     1269.95     26.55 o 
   8   0   4     2295.47     2263.25     32.89 o 
   9   0   4      131.02      149.49      9.35 o 
  10   0   4      211.30      202.88     10.81 o 
  11   0   4     1544.93     1550.00     33.15 o 
  12   0   4      858.80      862.23     25.51 o 
  13   0   4     1877.13     1754.23     38.73 o 
  14   0   4     2471.58     2591.58     50.14 o 
  15   0   4     4419.57     4598.89    107.53 o 
 -16   1   4     1312.92     1363.18     52.16 o 
 -15   1   4     1387.09     1445.52     36.02 o 
 -14   1   4     1319.34     1362.16     30.05 o 
 -13   1   4      472.59      506.06     15.67 o 
 -12   1   4      273.79      285.59      9.84 o 
 -11   1   4      759.56      791.71     14.29 o 
 -10   1   4     2749.74     2711.83     26.35 o 
  -9   1   4     3680.44     3676.66     26.21 o 
  -8   1   4     1111.25     1159.32     12.41 o 
  -7   1   4       44.05       99.18      3.63 o 
  -6   1   4       13.88       21.69      2.21 o 
  -5   1   4      825.41      842.91      9.60 o 
  -4   1   4     2312.11     2313.83     16.79 o 
  -3   1   4    10693.91    10884.15     92.15 o 
  -2   1   4     9335.35     9741.57     78.22 o 
  -1   1   4    53348.11    53049.54    786.24 o 
   0   1   4    17742.21    18193.81    271.92 o 
   1   1   4      259.85      382.41      9.12 o 
   2   1   4     7908.40     7583.92     68.13 o 
   3   1   4    12534.98    12521.48     73.79 o 
   4   1   4    20487.86    20932.34    111.17 o 
   5   1   4    10474.84    10419.16     55.06 o 
   6   1   4     9802.94     9604.23     49.91 o 
   7   1   4     7925.84     7846.22     43.22 o 
   8   1   4     4124.56     4025.77     28.45 o 
   9   1   4     1367.96     1413.05     18.87 o 
  10   1   4     4251.11     4178.98     39.13 o 
  11   1   4     4975.32     4807.18     47.05 o 
  12   1   4     1977.11     1962.70     27.93 o 
  13   1   4     1603.98     1623.19     28.25 o 
  14   1   4      279.61      268.97     12.87 o 
  15   1   4      176.59      183.98     13.96 o 
 -16   2   4       21.23       14.10     10.83 o 
 -15   2   4      204.25      228.55     14.15 o 
 -14   2   4      702.29      742.02     19.72 o 
 -13   2   4      505.32      520.30     13.72 o 
 -12   2   4      667.52      618.14     14.38 o 
 -11   2   4      421.25      427.88     11.63 o 
 -10   2   4      328.57      381.11      9.74 o 
  -9   2   4      915.43      945.20     13.08 o 
  -8   2   4     1202.15     1205.83     12.79 o 
  -7   2   4     2030.47     1974.90     16.21 o 
  -6   2   4     2775.28     2535.18     20.45 o 
  -5   2   4     2557.50     2444.88     18.01 o 
  -4   2   4     1942.35     1892.88     27.76 o 
  -3   2   4      171.63      105.01      4.53 o 
  -2   2   4     4873.46     4764.10     43.21 o 
  -1   2   4     5058.77     5255.56     41.45 o 
   0   2   4     6649.09     6879.00     57.61 o 
   1   2   4     8770.32     9501.25     58.84 o 
   2   2   4      296.42      331.65      5.61 o 
   3   2   4      513.42      623.63      9.83 o 
   4   2   4       29.60       53.23      3.27 o 
   5   2   4        3.80       16.14      1.87 o 
   6   2   4       15.83       19.61      3.40 o 
   7   2   4      149.78      136.30      4.72 o 
   8   2   4       24.85       21.24      2.56 o 
   9   2   4      165.37      170.07      6.14 o 
  10   2   4      698.19      673.78     12.12 o 
  11   2   4       57.40       62.06      6.51 o 
  12   2   4      741.13      776.70     18.27 o 
  13   2   4      242.64      243.89     12.55 o 
  14   2   4       68.10       48.82      7.66 o 
  15   2   4      494.67      514.26     19.71 o 
 -16   3   4       13.55        9.22      9.13 o 
 -15   3   4      273.48      282.27     24.98 o 
 -14   3   4      133.10      145.91     13.63 o 
 -13   3   4      130.02      112.72      7.86 o 
 -12   3   4      250.14      251.28      9.85 o 
 -11   3   4       94.49       80.55      6.26 o 
 -10   3   4      667.43      649.39     11.33 o 
  -9   3   4      552.34      565.83      9.97 o 
  -8   3   4       55.52       56.29      3.50 o 
  -7   3   4        7.50        6.12      1.61 o 
  -6   3   4     1443.35     1531.75     13.82 o 
  -5   3   4     1719.22     1825.78     18.29 o 
  -4   3   4      401.62      454.69      7.94 o 
  -3   3   4      639.83      615.05      8.49 o 
  -2   3   4      753.58      805.63     22.54 o 
  -1   3   4     2256.96     2251.77     90.73 o 
   0   3   4     6761.19     6800.27     56.83 o 
   1   3   4      222.74      271.03      6.96 o 
   2   3   4     3237.55     3248.67     30.27 o 
   3   3   4     4584.26     4692.05     36.00 o 
   4   3   4      281.77      257.07      5.58 o 
   5   3   4      101.86       65.79      3.73 o 
   6   3   4      751.89      803.24      8.83 o 
   7   3   4        2.18        7.36      1.88 o 
   8   3   4      307.91      327.99      7.03 o 
   9   3   4        6.94       11.42      2.58 o 
  10   3   4     1535.68     1475.53     21.25 o 
  11   3   4      511.45      482.77     12.03 o 
  12   3   4      223.93      245.01     10.92 o 
  13   3   4      135.55      124.65      9.16 o 
  14   3   4      207.59      207.74     12.39 o 
  15   3   4        0.79       10.45      5.92 o 
 -16   4   4        2.27       10.37     11.46 o 
 -15   4   4      137.68      123.15     10.64 o 
 -14   4   4      596.42      599.13     18.47 o 
 -13   4   4     1474.50     1508.06     28.43 o 
 -12   4   4     1456.69     1398.09     26.31 o 
 -11   4   4     4192.04     3965.38     47.61 o 
 -10   4   4     2830.35     2918.84     33.91 o 
  -9   4   4      433.81      511.45     10.33 o 
  -8   4   4     4178.10     4174.54     33.38 o 
  -7   4   4     6412.37     6311.63     60.80 o 
  -6   4   4     4764.11     4781.93     35.00 o 
  -5   4   4     4700.19     4499.69     32.43 o 
  -4   4   4     8724.80     8566.15     69.36 o 
  -3   4   4     9613.40     9662.57     95.32 o 
  -2   4   4     5704.99     5604.44     57.55 o 
  -1   4   4     5147.51     5014.65     56.51 o 
   0   4   4     8830.59     9203.89     87.11 o 
   1   4   4     6400.83     6721.64     82.15 o 
   2   4   4        6.57       37.36      5.88 o 
   3   4   4        6.08       37.29      4.43 o 
   4   4   4     2396.08     2592.12     23.12 o 
   5   4   4       98.27      107.26      4.75 o 
   6   4   4     1273.87     1328.90     15.06 o 
   7   4   4       24.37       17.04      3.52 o 
   8   4   4      201.58      180.02      5.88 o 
   9   4   4      227.39      222.84      7.10 o 
  10   4   4      166.05      175.42     14.46 o 
  11   4   4      659.43      683.25     14.25 o 
  12   4   4      907.58      921.60     17.18 o 
  13   4   4      368.34      337.90     12.74 o 
  14   4   4     1108.79     1051.15     34.91 o 
  15   4   4     1545.92     1661.30     65.82 o 
 -15   5   4     1528.55     1523.31     33.95 o 
 -14   5   4     1259.63     1267.10     27.13 o 
 -13   5   4      757.63      770.92     20.34 o 
 -12   5   4     1648.45     1674.70     29.42 o 
 -11   5   4     2141.16     2108.43     30.83 o 
 -10   5   4     1057.37     1033.33     18.30 o 
  -9   5   4     1077.34     1030.85     18.65 o 
  -8   5   4        0.57        4.69      3.07 o 
  -7   5   4       20.93       28.48      3.73 o 
  -6   5   4      211.13      210.36      5.71 o 
  -5   5   4     2153.09     2195.69     32.46 o 
  -4   5   4    10766.51    11439.98     90.96 o 
  -3   5   4     3116.90     3125.23     44.97 o 
  -2   5   4     4033.84     3900.98     45.11 o 
  -1   5   4     3851.86     3773.00     44.85 o 
   0   5   4     4761.81     4843.81     89.62 o 
   1   5   4     8616.60     8592.68     84.09 o 
   2   5   4     9162.86     9311.48     66.53 o 
   3   5   4    21084.75    21890.33    137.76 o 
   4   5   4    12570.61    12305.78     85.04 o 
   5   5   4    12156.99    11851.83     80.11 o 
   6   5   4     5333.58     5207.18     39.31 o 
   7   5   4     9569.32     9445.36     68.35 o 
   8   5   4     3110.77     3057.45     30.44 o 
   9   5   4     3270.24     3348.30     33.41 o 
  10   5   4     3793.57     3877.45     37.36 o 
  11   5   4     1617.29     1648.69     26.34 o 
  12   5   4     1677.85     1702.89     30.35 o 
  13   5   4     1108.40     1193.98     23.66 o 
  14   5   4      468.15      487.58     23.60 o 
 -15   6   4      706.36      722.27     23.42 o 
 -14   6   4      113.70      105.86      9.86 o 
 -13   6   4     1304.01     1302.63     26.92 o 
 -12   6   4     1627.30     1657.69     29.55 o 
 -11   6   4     2567.28     2577.89     34.38 o 
 -10   6   4     6457.46     6505.87     63.89 o 
  -9   6   4     8572.63     8695.20     77.87 o 
  -8   6   4     6655.21     6789.92     62.40 o 
  -7   6   4     7790.97     7667.98     79.69 o 
  -6   6   4    16154.31    15870.26    110.40 o 
  -5   6   4    10138.58    10156.79     73.48 o 
  -4   6   4    12371.50    12419.61     99.31 o 
  -3   6   4    10015.88     9872.37    221.12 o 
  -2   6   4    10276.96    10034.93     98.13 o 
  -1   6   4    13615.24    13826.70    129.07 o 
   0   6   4    10973.93    11399.03    109.26 o 
   1   6   4     3741.35     4008.96     47.86 o 
   2   6   4     4808.58     4998.99     43.17 o 
   3   6   4     1942.46     1935.13     18.74 o 
   4   6   4       55.97       45.25      3.69 o 
   5   6   4       45.33       45.81      4.24 o 
   6   6   4       23.56       24.62      3.67 o 
   7   6   4       37.09       31.37      4.28 o 
   8   6   4      138.69      143.61      8.02 o 
   9   6   4      702.18      707.24     16.31 o 
  10   6   4     1080.49     1059.39     20.93 o 
  11   6   4      695.30      696.06     20.18 o 
  12   6   4     2545.59     2607.12     35.97 o 
  13   6   4     1259.98     1281.23     34.70 o 
  14   6   4     1621.02     1539.87     42.19 o 
 -15   7   4      538.14      481.23     19.76 o 
 -14   7   4      614.86      592.90     20.97 o 
 -13   7   4      578.73      590.43     21.67 o 
 -12   7   4      592.84      597.62     21.20 o 
 -11   7   4      385.93      364.65     11.81 o 
 -10   7   4     1039.44     1066.78     25.23 o 
  -9   7   4      761.03      726.20     19.78 o 
  -8   7   4     1294.80     1262.48     25.18 o 
  -7   7   4      113.86      131.99      8.62 o 
  -6   7   4        1.04        5.11      4.46 o 
  -5   7   4      189.01      216.68      7.37 o 
  -4   7   4     1774.97     1818.97     27.08 o 
  -3   7   4      826.01      829.22     21.59 o 
  -2   7   4     1419.56     1356.47     28.86 o 
  -1   7   4     2523.66     2450.62     35.61 o 
   0   7   4     3251.40     3525.34     45.41 o 
   1   7   4     4596.41     4949.23     57.80 o 
   2   7   4     6623.41     6647.67     72.22 o 
   3   7   4     3996.27     4015.43     44.35 o 
   4   7   4     5863.62     5808.15     54.78 o 
   5   7   4     6437.00     6501.10     52.09 o 
   6   7   4      851.45      871.74     17.02 o 
   7   7   4      811.69      860.05     16.71 o 
   8   7   4     3227.79     3165.67     37.12 o 
   9   7   4     2002.67     1988.91     28.93 o 
  10   7   4     2076.42     2082.82     31.85 o 
  11   7   4     1187.30     1224.17     32.84 o 
  12   7   4     1231.75     1239.59     31.87 o 
  13   7   4      685.44      674.31     34.89 o 
  14   7   4      338.89      311.00     20.96 o 
 -14   8   4       12.34       20.07      7.19 o 
 -13   8   4       13.03       11.52      5.34 o 
 -12   8   4       75.25       59.41      8.37 o 
 -11   8   4        0.33        0.69      4.32 o 
 -10   8   4       73.21       85.09     11.21 o 
  -9   8   4       78.06       68.13      8.11 o 
  -8   8   4        2.05        4.23      4.75 o 
  -7   8   4      315.61      269.72     17.70 o 
  -6   8   4      248.87      227.19     12.78 o 
  -5   8   4     1516.64     1527.01     40.79 o 
  -4   8   4      142.25      164.63     10.09 o 
  -3   8   4       15.05       30.15      5.57 o 
  -2   8   4       88.13       93.27      9.17 o 
  -1   8   4     1740.60     1801.96     30.88 o 
   0   8   4        3.85        7.80      3.59 o 
   1   8   4       65.16       62.46      6.81 o 
   2   8   4      423.34      421.13     13.87 o 
   3   8   4      367.33      333.09     10.28 o 
   4   8   4      863.75      825.58     16.06 o 
   5   8   4      243.92      242.30      7.81 o 
   6   8   4        1.03        3.01      2.68 o 
   7   8   4      196.89      186.84      8.65 o 
   8   8   4      298.45      272.77     10.27 o 
   9   8   4       70.47       74.90      6.87 o 
  10   8   4       73.58       70.44      7.17 o 
  11   8   4      223.85      210.88     14.03 o 
  12   8   4       20.34       10.58      8.71 o 
  13   8   4      216.01      211.13     18.26 o 
 -14   9   4      263.91      223.09     16.59 o 
 -13   9   4      344.77      317.28     20.51 o 
 -12   9   4      805.97      850.90     22.90 o 
 -11   9   4      589.75      619.53     20.82 o 
 -10   9   4      142.30      119.76     10.57 o 
  -9   9   4      380.00      344.84     16.91 o 
  -8   9   4        9.89        3.48      3.84 o 
  -7   9   4       44.24       22.36     10.84 o 
  -6   9   4       53.54       39.98     11.21 o 
  -5   9   4      274.79      268.09     13.43 o 
  -4   9   4      101.54      114.82     10.49 o 
  -3   9   4      124.55      106.50     10.17 o 
  -2   9   4       43.38       58.60      8.02 o 
  -1   9   4     1027.34     1120.21     24.74 o 
   0   9   4     2040.06     2165.92     36.05 o 
   1   9   4     1901.73     1860.28     32.92 o 
   2   9   4     2111.93     1985.97     34.06 o 
   3   9   4     2182.30     2217.15     44.86 o 
   4   9   4     2124.46     2179.43     29.15 o 
   5   9   4     3342.51     3184.35     45.98 o 
   6   9   4     3896.93     3865.61     38.89 o 
   7   9   4     2547.84     2544.45     33.49 o 
   8   9   4     1871.95     1861.70     27.09 o 
   9   9   4     3056.53     3059.01     38.32 o 
  10   9   4     1062.46     1035.99     23.29 o 
  11   9   4      268.71      274.68     13.32 o 
  12   9   4      123.05      112.10     13.61 o 
  13   9   4      167.45      154.69     15.75 o 
 -13  10   4      840.93      830.10     31.33 o 
 -12  10   4     1171.00     1116.10     29.41 o 
 -11  10   4     1438.39     1452.00     32.45 o 
 -10  10   4     2488.54     2594.97     43.55 o 
  -9  10   4     2038.64     2073.90     41.83 o 
  -8  10   4     4401.38     4197.77    107.10 o 
  -7  10   4     9203.73     8894.90    177.08 o 
  -6  10   4     4903.61     4706.79    112.08 o 
  -5  10   4     5967.07     5947.53    129.29 o 
  -4  10   4     4731.38     4895.09    146.95 o 
  -3  10   4     5460.52     5532.74     81.37 o 
  -2  10   4     5842.16     5776.41     84.26 o 
  -1  10   4     5770.67     5812.83     84.68 o 
   0  10   4     4214.05     4273.03     57.98 o 
   1  10   4     2498.04     2490.22     40.95 o 
   2  10   4      816.60      810.62     21.67 o 
   3  10   4      896.71      860.90     22.18 o 
   4  10   4     1029.91     1040.00     33.18 o 
   5  10   4       97.50      117.31     10.18 o 
   6  10   4        3.43        2.70      4.87 o 
   7  10   4       76.37       85.73      8.93 o 
   8  10   4      243.38      256.36      9.75 o 
   9  10   4     1217.52     1218.95     23.54 o 
  10  10   4      520.18      534.80     16.36 o 
  11  10   4      636.16      612.22     25.78 o 
  12  10   4     1057.39     1040.26     42.02 o 
 -13  11   4      777.45      788.18     56.80 o 
 -12  11   4      396.06      368.96     17.44 o 
 -11  11   4      135.79      141.07     15.99 o 
 -10  11   4      602.18      613.46     45.38 o 
  -9  11   4      199.50      207.26     17.30 o 
  -8  11   4      280.76      234.78     27.28 o 
  -7  11   4      548.40      488.98     33.50 o 
  -6  11   4        1.23        1.44      6.43 o 
  -5  11   4      721.27      658.97     37.27 o 
  -4  11   4      744.35      747.04     25.16 o 
  -3  11   4     3973.36     3999.93     67.41 o 
  -2  11   4     2442.63     2430.24     49.55 o 
  -1  11   4     2938.24     2853.22     54.62 o 
   0  11   4     5580.34     5568.11     71.89 o 
   1  11   4     5630.50     5659.89     72.63 o 
   2  11   4     6353.38     6320.87     78.33 o 
   3  11   4     2867.50     2857.30     46.14 o 
   4  11   4     3804.90     3807.68    105.40 o 
   5  11   4     5296.37     5267.50     90.98 o 
   6  11   4     4614.13     4495.87     62.38 o 
   7  11   4     1972.01     1926.91     34.41 o 
   8  11   4     3638.19     3582.32     76.60 o 
   9  11   4     2343.61     2227.82     44.88 o 
  10  11   4     1605.22     1664.19     30.38 o 
  11  11   4     1529.49     1535.50     30.96 o 
  12  11   4     1059.45     1093.49     30.83 o 
 -12  12   4      832.95      825.35     71.14 o 
 -11  12   4      260.20      269.38     21.69 o 
 -10  12   4      560.59      616.74     27.11 o 
  -9  12   4     2646.17     2720.91     90.52 o 
  -8  12   4     3104.19     3085.13     95.51 o 
  -7  12   4     1314.10     1300.55     57.91 o 
  -6  12   4     2103.46     2065.17     73.36 o 
  -5  12   4     4701.78     4646.29    117.45 o 
  -4  12   4     3193.38     3172.61     60.16 o 
  -3  12   4     4780.40     4847.38     79.49 o 
  -2  12   4     5019.51     5041.69     81.71 o 
  -1  12   4      416.56      437.04     29.20 o 
   0  12   4        6.26        7.62      5.63 o 
   1  12   4      238.71      254.99     13.78 o 
   2  12   4     1056.67     1071.16     27.52 o 
   3  12   4      865.52      842.20     24.26 o 
   4  12   4       87.93       80.68     13.05 o 
   5  12   4        6.94        3.92     11.31 o 
   6  12   4       93.12       84.40      9.85 o 
   7  12   4      240.02      238.14     14.10 o 
   8  12   4      118.45      126.90     12.73 o 
   9  12   4        2.27        2.80      4.21 o 
  10  12   4      142.03      118.15     15.33 o 
  11  12   4      159.13      103.21     29.25 o 
 -11  13   4      263.49      233.99     20.62 o 
 -10  13   4      133.74      136.96     24.27 o 
  -9  13   4      724.08      672.57     45.08 o 
  -8  13   4      217.46      182.26     26.88 o 
  -7  13   4       54.01       38.22     13.67 o 
  -6  13   4       72.04       48.73     14.75 o 
  -5  13   4       77.92       70.06     16.39 o 
  -4  13   4      945.02      913.00     47.45 o 
  -3  13   4      635.30      640.75     25.90 o 
  -2  13   4      256.63      234.18     17.07 o 
  -1  13   4       13.97       12.63      6.28 o 
   0  13   4        0.89       -2.80      4.47 o 
   1  13   4      376.61      366.38     20.15 o 
   2  13   4       55.58       60.68      8.87 o 
   3  13   4      181.54      194.85     19.22 o 
   4  13   4      822.01      836.88     34.14 o 
   5  13   4      531.47      550.10     28.04 o 
   6  13   4      644.67      691.60     43.79 o 
   7  13   4      714.87      680.55     24.10 o 
   8  13   4       33.83       44.85     20.78 o 
   9  13   4       39.53       23.96      9.81 o 
  10  13   4       17.85        9.21      8.52 o 
 -10  14   4      493.57      485.19     39.88 o 
  -9  14   4      347.98      364.83     34.73 o 
  -8  14   4      191.66      189.89     28.77 o 
  -7  14   4       12.32        6.86     11.68 o 
  -6  14   4       65.52       65.85     17.66 o 
  -5  14   4      345.14      340.31     31.16 o 
  -4  14   4       78.04       97.14     20.19 o 
  -3  14   4      295.98      312.35     20.68 o 
  -2  14   4      346.92      333.76     20.39 o 
  -1  14   4        3.52        0.92      6.06 o 
   0  14   4        8.37       18.34      7.83 o 
   1  14   4      265.46      269.39     19.38 o 
   2  14   4        3.39       -0.50      5.70 o 
   3  14   4      466.10      425.65     25.32 o 
   4  14   4      343.30      354.80     23.60 o 
   5  14   4       15.24       -1.46      8.77 o 
   6  14   4      187.06      191.10     28.06 o 
   7  14   4      174.59      186.22     20.49 o 
   8  14   4        1.94       -5.16      5.16 o 
   9  14   4        2.52        3.33      7.38 o 
  -8  15   4        6.66       -5.65      5.65 o 
  -6  15   4        0.52       -5.88      9.13 o 
  -5  15   4       42.71       31.21     14.41 o 
  -4  15   4       53.29       55.69     17.47 o 
  -3  15   4      549.08      514.90     38.05 o 
  -2  15   4      904.23      914.28     34.12 o 
  -1  15   4      337.09      368.46     22.03 o 
   0  15   4      759.75      732.31     30.39 o 
   1  15   4     1941.72     2012.47     51.98 o 
   2  15   4     2897.33     2908.92     95.74 o 
   3  15   4     2506.96     2658.59     92.20 o 
   4  15   4     1124.41     1322.29     64.25 o 
   5  15   4     1657.09     1612.52     72.19 o 
   6  15   4     2337.81     2576.11     94.72 o 
   7  15   4     2121.01     2175.46     86.41 o 
   8  15   4     1687.28     1641.49     61.30 o 
  -6  16   4     1397.95     1446.06     69.61 o 
  -5  16   4     2708.60     2678.57     96.54 o 
  -4  16   4     3542.63     3503.59    111.37 o 
  -3  16   4     3217.04     3430.64    108.07 o 
  -2  16   4     4035.88     4136.82    102.13 o 
  -1  16   4     2536.95     2537.96     97.19 o 
   0  16   4     1888.04     1899.59     52.37 o 
   1  16   4     1313.57     1277.91     61.69 o 
   2  16   4      656.83      683.98     45.70 o 
   3  16   4      519.42      483.83     39.34 o 
   4  16   4      387.62      476.52     39.12 o 
   5  16   4       48.97       64.54     16.52 o 
  -4  17   4      148.53      195.67     30.43 o 
  -3  17   4      332.39      310.31     36.96 o 
  -2  17   4      698.29      632.47     44.14 o 
  -1  17   4      366.64      382.78     24.82 o 
   0  17   4      751.88      708.56     32.91 o 
   1  17   4     1681.45     1697.22     73.66 o 
   2  17   4     1804.30     1868.58     79.13 o 
   3  17   4     2385.54     2583.11     96.04 o 
 -16   1   5      509.81      464.28     30.77 o 
 -15   1   5      615.87      652.71     33.81 o 
 -14   1   5      451.04      428.76     21.27 o 
 -13   1   5      504.72      488.63     16.97 o 
 -12   1   5       42.69       43.29      5.19 o 
 -11   1   5      143.09      141.40      7.09 o 
 -10   1   5        7.39        2.89      2.95 o 
  -9   1   5      191.58      174.27      5.56 o 
  -8   1   5     1578.67     1549.92     14.31 o 
  -7   1   5      148.81      159.51      4.49 o 
  -6   1   5     2020.85     2125.42     16.77 o 
  -5   1   5     1915.00     1845.17     15.21 o 
  -4   1   5     2626.38     2742.49     20.98 o 
  -3   1   5     1076.93     1129.11     12.21 o 
  -2   1   5     1344.56     1318.85     11.35 o 
  -1   1   5       38.87       46.02      2.44 o 
   0   1   5     8776.28     9033.19     62.95 o 
   1   1   5     1816.47     1669.12     16.30 o 
   2   1   5     4765.63     4669.34     32.57 o 
   3   1   5    10680.48    10733.32     69.56 o 
   4   1   5     5575.30     5537.00     35.09 o 
   5   1   5     6467.20     6295.11     38.42 o 
   6   1   5     4710.61     4496.34     28.71 o 
   7   1   5     3208.57     3203.86     22.10 o 
   8   1   5      213.62      224.87      6.41 o 
   9   1   5      974.16      975.52     15.23 o 
  10   1   5      219.07      221.93      8.67 o 
  11   1   5      340.76      319.31     10.91 o 
  12   1   5      246.26      255.66     10.83 o 
  13   1   5      230.98      227.40     11.60 o 
  14   1   5       17.29       14.24      6.20 o 
  15   1   5       29.80       32.19      7.52 o 
 -16   2   5      301.93      357.10     27.62 o 
 -15   2   5     1220.97     1328.96     40.00 o 
 -14   2   5     1471.16     1530.28     31.41 o 
 -13   2   5     3298.30     3273.36     37.64 o 
 -12   2   5     5384.86     5445.76     58.79 o 
 -11   2   5     6866.81     6752.28     59.21 o 
 -10   2   5     3008.58     3115.97     30.68 o 
  -9   2   5     6051.16     6329.95     45.21 o 
  -8   2   5     8639.31     8443.65     54.30 o 
  -7   2   5     8172.82     8075.05     47.90 o 
  -6   2   5     9510.05     9483.96     56.91 o 
  -5   2   5    12061.27    11997.00     69.08 o 
  -4   2   5     6297.23     6104.92     44.47 o 
  -3   2   5    15533.43    15143.46    103.28 o 
  -2   2   5     9913.15     9891.71     74.55 o 
  -1   2   5     1166.07     1347.16     12.97 o 
   0   2   5    15676.52    16218.16    102.96 o 
   1   2   5    12514.22    13218.40     83.98 o 
   2   2   5     8949.29     9470.42     57.86 o 
   3   2   5     1184.93     1217.83     12.91 o 
   4   2   5       55.83       71.34      3.74 o 
   5   2   5       10.26       21.66      2.20 o 
   6   2   5      267.60      250.55      5.80 o 
   7   2   5     7699.76     7566.86     50.57 o 
   8   2   5     2143.56     2189.81     19.56 o 
   9   2   5     1719.80     1740.96     19.67 o 
  10   2   5     3628.93     3665.97     33.76 o 
  11   2   5      817.75      813.03     18.09 o 
  12   2   5     1036.33      996.66     21.02 o 
  13   2   5     2205.87     2193.43     39.01 o 
  14   2   5     2080.56     2141.17     43.63 o 
  15   2   5     1343.58     1352.42     32.19 o 
 -16   3   5     1396.88     1383.02     67.43 o 
 -15   3   5     1110.10     1093.50     36.49 o 
 -14   3   5     1676.83     1701.52     32.01 o 
 -13   3   5     1492.49     1570.11     24.04 o 
 -12   3   5      464.23      501.11     13.51 o 
 -11   3   5      526.23      473.58     11.95 o 
 -10   3   5     1984.57     1861.10     21.51 o 
  -9   3   5        6.91        6.43      2.39 o 
  -8   3   5     1214.54     1189.52     14.68 o 
  -7   3   5       58.21       77.91      3.43 o 
  -6   3   5        3.10        4.62      2.08 o 
  -5   3   5     3546.01     3474.36     29.35 o 
  -4   3   5      308.69      255.96      6.49 o 
  -3   3   5     6060.55     6212.43     63.06 o 
  -2   3   5    13759.25    14454.63    102.40 o 
  -1   3   5    10799.34    10936.85     88.48 o 
   0   3   5     6787.10     6480.36     45.52 o 
   1   3   5    14418.26    14316.86     87.34 o 
   2   3   5    35831.34    36092.77    271.59 o 
   3   3   5    25378.97    25567.91    152.27 o 
   4   3   5    27337.91    27051.30    191.75 o 
   5   3   5    33042.08    33369.78    177.80 o 
   6   3   5    10923.75    10651.91     58.00 o 
   7   3   5     2628.96     2643.24     21.46 o 
   8   3   5     8456.64     8483.49     51.35 o 
   9   3   5     6771.72     6694.58     47.53 o 
  10   3   5     3352.58     3276.83     33.72 o 
  11   3   5     2655.27     2731.97     40.07 o 
  12   3   5     2094.72     2051.40     31.01 o 
  13   3   5      406.26      363.47     14.28 o 
  14   3   5      102.53       99.59     10.20 o 
  15   3   5      173.84      195.90     14.08 o 
 -16   4   5     1244.88     1229.48     40.07 o 
 -15   4   5      804.23      832.51     30.65 o 
 -14   4   5     1033.65     1018.41     23.86 o 
 -13   4   5     1690.85     1707.09     30.55 o 
 -12   4   5     2021.19     2016.65     32.44 o 
 -11   4   5     1692.27     1701.29     28.37 o 
 -10   4   5     4129.59     4164.22     42.04 o 
  -9   4   5      351.94      360.11     10.93 o 
  -8   4   5     3717.46     3707.54     39.59 o 
  -7   4   5     9919.18     9508.42     63.69 o 
  -6   4   5     3926.81     3674.84     28.84 o 
  -5   4   5    15823.19    16609.73    162.72 o 
  -4   4   5    18453.30    18748.17    135.19 o 
  -3   4   5     2983.48     2769.29     30.73 o 
  -2   4   5     8066.43     8313.15     92.56 o 
  -1   4   5    14677.52    15715.57    130.90 o 
   0   4   5      586.27      689.71     12.23 o 
   1   4   5     6139.31     6681.51     45.99 o 
   2   4   5       17.80       26.83      3.60 o 
   3   4   5     1009.03      964.56     12.46 o 
   4   4   5     1275.79     1437.09     15.22 o 
   5   4   5       21.91       13.64      4.01 o 
   6   4   5      539.77      599.88     10.50 o 
   7   4   5      194.61      198.23      6.45 o 
   8   4   5     2593.17     2554.81     22.89 o 
   9   4   5     2334.30     2390.59     23.55 o 
  10   4   5      687.49      698.70     13.96 o 
  11   4   5     2233.09     2215.84     27.42 o 
  12   4   5     1041.18     1032.80     19.75 o 
  13   4   5      852.14      850.38     21.07 o 
  14   4   5     1632.37     1682.09     45.07 o 
 -15   5   5      363.61      376.47     17.50 o 
 -14   5   5       37.48       35.98      6.84 o 
 -13   5   5      168.89      180.10     11.69 o 
 -12   5   5       48.01       31.12      5.86 o 
 -11   5   5      136.13      165.92      8.87 o 
 -10   5   5        0.18       -2.56      2.56 o 
  -9   5   5      154.12      164.15      8.40 o 
  -8   5   5       57.76       61.27      5.48 o 
  -7   5   5     2156.18     2106.07     26.22 o 
  -6   5   5     1418.77     1501.07     15.54 o 
  -5   5   5        0.20        6.36      1.69 o 
  -4   5   5        1.75       13.72      7.34 o 
  -3   5   5      450.19      428.62     10.12 o 
  -2   5   5     4965.38     5688.21     61.27 o 
  -1   5   5      451.24      644.36     16.60 o 
   0   5   5     7859.76     8548.95     70.74 o 
   1   5   5     4518.69     4827.94     38.21 o 
   2   5   5      163.02      252.97      5.44 o 
   3   5   5      766.59      707.27     10.97 o 
   4   5   5     3472.39     3596.61     28.29 o 
   5   5   5      677.18      620.22     10.33 o 
   6   5   5      804.57      813.69     12.80 o 
   7   5   5       37.70       35.89      5.43 o 
   8   5   5       21.84       37.76      5.01 o 
   9   5   5        2.01        3.91      2.81 o 
  10   5   5      106.62      117.74      7.94 o 
  11   5   5       64.06       48.71      5.23 o 
  12   5   5        5.10        7.21      4.37 o 
  13   5   5       24.67       21.62      6.90 o 
  14   5   5      256.47      286.01     32.86 o 
 -15   6   5      308.49      318.15     16.65 o 
 -14   6   5      350.07      376.11     15.31 o 
 -13   6   5      316.05      312.69     16.07 o 
 -12   6   5      320.73      320.47     13.27 o 
 -11   6   5      142.32      123.80      8.34 o 
 -10   6   5      789.81      810.89     17.91 o 
  -9   6   5      151.60      163.58      8.56 o 
  -8   6   5     1629.97     1691.73     24.13 o 
  -7   6   5     4194.64     3974.34     40.63 o 
  -6   6   5     2125.85     2072.09     21.63 o 
  -5   6   5     1564.92     1588.54     15.56 o 
  -4   6   5     1857.73     2017.44     35.68 o 
  -3   6   5     2533.31     2725.10     43.69 o 
  -2   6   5     4678.92     4737.40     45.44 o 
  -1   6   5     4041.62     4134.58     39.94 o 
   0   6   5        2.06        2.78      2.64 o 
   1   6   5      433.36      389.87     14.55 o 
   2   6   5      171.51      206.23      7.35 o 
   3   6   5       26.69       26.79      2.54 o 
   4   6   5      458.63      464.94      9.53 o 
   5   6   5     2020.67     1992.16     24.37 o 
   6   6   5       24.18       20.68      4.23 o 
   7   6   5      591.55      559.52     13.41 o 
   8   6   5        9.15       13.80      5.43 o 
   9   6   5       12.34        9.55      3.73 o 
  10   6   5      135.39      131.27      8.99 o 
  11   6   5      859.78      818.51     22.16 o 
  12   6   5      430.54      414.37     19.46 o 
  13   6   5      149.91      149.33     24.01 o 
  14   6   5      580.62      584.99     45.72 o 
 -15   7   5      478.23      453.33     28.16 o 
 -14   7   5      427.98      425.83     18.14 o 
 -13   7   5      193.99      197.72     12.59 o 
 -12   7   5      817.00      806.46     20.42 o 
 -11   7   5      441.53      445.03     13.89 o 
 -10   7   5      161.97      175.71      9.43 o 
  -9   7   5       17.57       15.69      4.91 o 
  -8   7   5      107.83      103.39      8.55 o 
  -7   7   5      617.62      611.69     16.42 o 
  -6   7   5     1354.46     1337.71     19.48 o 
  -5   7   5     1927.06     1852.43     55.05 o 
  -4   7   5     1334.44     1352.93     21.61 o 
  -3   7   5     3160.93     3078.92     49.55 o 
  -2   7   5     1671.89     1546.90     27.39 o 
  -1   7   5     6063.53     6204.42     76.27 o 
   0   7   5     6566.84     6880.82     75.16 o 
   1   7   5     8700.52     8985.27     92.73 o 
   2   7   5    12718.86    12972.16     92.31 o 
   3   7   5     8817.50     9049.83    103.63 o 
   4   7   5     4882.76     4846.93     43.27 o 
   5   7   5     5148.65     5007.24     46.21 o 
   6   7   5     3327.57     3246.05     35.39 o 
   7   7   5     3761.32     3715.04     40.18 o 
   8   7   5     5313.67     5247.01     52.67 o 
   9   7   5     1006.26     1027.59     20.36 o 
  10   7   5     1320.76     1317.87     24.14 o 
  11   7   5      579.49      512.96     17.92 o 
  12   7   5      889.88      878.37     24.04 o 
  13   7   5      663.43      651.72     29.30 o 
 -14   8   5     1996.37     1998.50     39.53 o 
 -13   8   5     2502.04     2495.01     39.82 o 
 -12   8   5     1568.69     1549.32     26.18 o 
 -11   8   5     2404.94     2345.32     41.63 o 
 -10   8   5     5557.43     5433.68     69.03 o 
  -9   8   5     3919.66     3945.23     53.93 o 
  -8   8   5     5194.93     5178.25     62.92 o 
  -7   8   5     6113.64     5962.70     67.50 o 
  -6   8   5     6424.39     6310.75    129.59 o 
  -5   8   5     7821.67     7813.63     99.75 o 
  -4   8   5     7656.82     7723.69     99.25 o 
  -3   8   5     4091.36     4059.77     62.00 o 
  -2   8   5     4034.95     3898.85     60.46 o 
  -1   8   5     4952.79     5012.91     61.31 o 
   0   8   5     2885.77     3020.29     43.33 o 
   1   8   5      718.72      757.07     19.21 o 
   2   8   5       15.60       12.24      3.93 o 
   3   8   5      439.87      457.14     15.96 o 
   4   8   5      257.51      232.83     11.93 o 
   5   8   5      369.83      403.32     11.22 o 
   6   8   5      821.52      847.63     15.72 o 
   7   8   5      576.30      602.44     26.87 o 
   8   8   5      887.06      895.67     18.21 o 
   9   8   5     2262.06     2216.20     31.49 o 
  10   8   5     1923.16     1926.91     32.23 o 
  11   8   5     1775.68     1802.07     33.96 o 
  12   8   5     1568.38     1529.33     72.76 o 
  13   8   5      872.59      907.21     31.74 o 
 -14   9   5      669.51      620.50     21.80 o 
 -13   9   5      475.10      481.45     34.37 o 
 -12   9   5      235.49      243.42     18.41 o 
 -11   9   5        5.17       15.01      6.22 o 
 -10   9   5        2.56        4.46      4.48 o 
  -9   9   5       86.30       96.25      9.31 o 
  -8   9   5        5.92        8.06      8.68 o 
  -7   9   5       21.82       32.88     10.94 o 
  -6   9   5      895.41      912.66     41.29 o 
  -5   9   5      832.34      873.74     30.18 o 
  -4   9   5     1292.80     1285.77     31.24 o 
  -3   9   5     1790.98     1789.16     38.25 o 
  -2   9   5     4340.39     4345.26     87.38 o 
  -1   9   5     2833.73     2790.11     42.90 o 
   0   9   5     7600.61     7792.67     87.35 o 
   1   9   5     8460.16     8659.15     94.54 o 
   2   9   5     3807.40     3756.39     51.79 o 
   3   9   5     5610.13     5673.57     56.50 o 
   4   9   5     7165.08     7191.80    104.86 o 
   5   9   5     7182.85     6944.87     71.59 o 
   6   9   5     5112.05     5082.51     47.87 o 
   7   9   5     4982.62     4931.95     49.20 o 
   8   9   5     2264.64     2204.74     30.15 o 
   9   9   5     2169.27     2147.62     31.16 o 
  10   9   5     1307.64     1329.95     24.68 o 
  11   9   5     1014.83     1034.63     24.23 o 
  12   9   5      682.00      734.94     63.18 o 
  13   9   5       92.90       94.45     14.45 o 
 -13  10   5      677.89      730.96     29.74 o 
 -12  10   5      972.54      968.95     27.46 o 
 -11  10   5     1188.35     1142.58     28.89 o 
 -10  10   5      128.94      122.97     11.36 o 
  -9  10   5      927.29      894.82     29.27 o 
  -8  10   5      889.47      944.37     46.53 o 
  -7  10   5       56.06       48.98     14.22 o 
  -6  10   5     1617.40     1603.97     58.87 o 
  -5  10   5     3700.25     3598.02     60.61 o 
  -4  10   5     2087.35     2012.36     42.48 o 
  -3  10   5      615.99      620.58     22.34 o 
  -2  10   5      146.39      149.78     13.33 o 
  -1  10   5     1109.45     1122.40     26.40 o 
   0  10   5     2469.69     2460.40     41.18 o 
   1  10   5      279.11      293.26     13.41 o 
   2  10   5     1699.87     1776.72     33.87 o 
   3  10   5     2623.14     2489.71     41.27 o 
   4  10   5       61.01       40.81      6.72 o 
   5  10   5      348.00      340.54     14.76 o 
   6  10   5        0.42        1.41      4.41 o 
   7  10   5      495.69      464.03     17.51 o 
   8  10   5      572.93      583.78     14.42 o 
   9  10   5      729.41      769.92     19.10 o 
  10  10   5      502.06      521.23     22.29 o 
  11  10   5      159.46      157.90     11.82 o 
  12  10   5      307.92      279.15     24.48 o 
 -13  11   5       18.03       12.80      8.88 o 
 -12  11   5       48.26       38.01     12.03 o 
 -11  11   5      216.17      225.84     22.19 o 
 -10  11   5       23.95       34.81     10.02 o 
  -9  11   5      189.60      164.71     24.60 o 
  -8  11   5       83.02       47.52     13.94 o 
  -7  11   5      517.49      453.34     32.70 o 
  -6  11   5      116.82      136.02     21.37 o 
  -5  11   5      379.39      329.77     26.90 o 
  -4  11   5       55.04       53.70      8.86 o 
  -3  11   5      194.57      200.15     14.64 o 
  -2  11   5     1380.28     1357.28     35.92 o 
  -1  11   5      744.02      737.82     25.80 o 
   0  11   5       52.10       51.78      8.21 o 
   1  11   5      456.21      420.08     22.67 o 
   2  11   5      146.44      148.27     11.73 o 
   3  11   5      634.02      611.42     19.96 o 
   4  11   5      121.28      144.23     16.25 o 
   5  11   5       28.33       37.60      8.05 o 
   6  11   5       47.80       49.25     10.91 o 
   7  11   5        1.56        3.32      4.83 o 
   8  11   5      280.76      290.90     14.98 o 
   9  11   5      676.31      671.99     33.81 o 
  10  11   5      207.50      226.99     10.96 o 
  11  11   5        4.26       -1.16      4.42 o 
 -12  12   5      354.50      339.02     27.01 o 
 -11  12   5     1969.26     2025.61     51.52 o 
 -10  12   5     1959.70     2091.33     70.91 o 
  -9  12   5     3063.36     3052.56     96.87 o 
  -8  12   5     2705.17     2713.88     88.95 o 
  -7  12   5     2025.02     1973.36     73.14 o 
  -6  12   5     1286.23     1267.43     56.59 o 
  -5  12   5     1229.24     1232.62     54.87 o 
  -4  12   5     1666.49     1688.99     41.84 o 
  -3  12   5     2193.99     2130.29     48.05 o 
  -2  12   5     1249.36     1271.31     36.09 o 
  -1  12   5     1318.61     1304.67     36.55 o 
   0  12   5     2706.71     2714.75     55.61 o 
   1  12   5       30.33       28.14      6.58 o 
   2  12   5     1175.44     1144.65     28.94 o 
   3  12   5     1197.41     1164.69     38.35 o 
   4  12   5      211.76      179.65     18.00 o 
   5  12   5      199.05      196.34     19.65 o 
   6  12   5        0.94        2.30      4.40 o 
   7  12   5      477.76      514.30     18.37 o 
   8  12   5       56.17       58.50      9.43 o 
   9  12   5       51.74       73.39     12.57 o 
  10  12   5      551.64      601.79     28.34 o 
  11  12   5      364.89      354.87     22.30 o 
 -11  13   5      520.33      501.23     26.37 o 
 -10  13   5       27.14       17.85     13.69 o 
  -9  13   5       97.32      101.98     22.52 o 
  -8  13   5        4.69       12.49     10.82 o 
  -7  13   5      435.28      366.98     32.58 o 
  -6  13   5      812.80      798.52     46.19 o 
  -5  13   5      433.55      467.06     35.19 o 
  -4  13   5     1337.32     1432.34     60.62 o 
  -3  13   5     1932.24     1948.06     47.50 o 
  -2  13   5      807.76      882.48     48.23 o 
  -1  13   5     1696.65     1758.44     44.85 o 
   0  13   5     3590.25     3437.20     66.58 o 
   1  13   5     3584.65     3606.55     58.23 o 
   2  13   5     5413.02     5356.92     74.96 o 
   3  13   5     6089.97     5943.95    164.64 o 
   4  13   5     5938.87     5868.16    103.71 o 
   5  13   5     3566.90     3731.62     78.86 o 
   6  13   5     3628.96     3648.82     65.11 o 
   7  13   5     4808.55     4792.60     71.72 o 
   8  13   5     2017.63     2078.49     51.81 o 
   9  13   5      848.96      817.90     32.67 o 
  10  13   5     1119.30     1129.97     39.31 o 
 -10  14   5     1589.18     1584.72     72.76 o 
  -9  14   5     2868.00     2955.67    101.54 o 
  -8  14   5     1744.79     1655.33     72.44 o 
  -7  14   5     1886.07     1964.06     78.68 o 
  -6  14   5     2843.33     2782.05     93.92 o 
  -5  14   5     3585.69     3495.93    105.71 o 
  -4  14   5     2868.45     2998.07     95.06 o 
  -3  14   5     2381.35     2520.66     96.49 o 
  -2  14   5     1601.01     1603.92     44.41 o 
  -1  14   5      860.56      868.84     32.03 o 
   0  14   5      389.75      364.47     26.06 o 
   1  14   5      518.09      500.97     28.75 o 
   2  14   5      786.82      768.42     33.32 o 
   3  14   5      283.20      275.57     23.72 o 
   4  14   5        3.07        5.09      7.41 o 
   5  14   5       98.93       81.87     21.67 o 
   6  14   5      608.15      594.31     41.08 o 
   7  14   5      235.77      227.23     38.54 o 
   8  14   5      462.00      485.49     35.88 o 
   9  14   5      744.15      621.68     39.48 o 
  -8  15   5       10.91       -2.70      8.40 o 
  -7  15   5      117.85      135.26     25.30 o 
  -6  15   5        2.58        1.98     10.06 o 
  -5  15   5      115.78      132.42     23.62 o 
  -4  15   5      453.36      472.47     37.57 o 
  -3  15   5      767.05      835.08     48.48 o 
  -2  15   5      674.59      663.08     29.54 o 
  -1  15   5     1155.03     1193.81     64.28 o 
   0  15   5      402.51      398.21     38.37 o 
   1  15   5      607.01      610.71     28.27 o 
   2  15   5     2056.27     2147.04     81.40 o 
   3  15   5     2235.49     2283.37     61.99 o 
   4  15   5     1633.34     1675.74     53.01 o 
   5  15   5      658.98      607.19     44.13 o 
   6  15   5      577.62      576.05     43.18 o 
   7  15   5      395.09      357.35     34.44 o 
  -6  16   5        2.81       -2.46      8.56 o 
  -5  16   5       18.62       16.79     11.57 o 
  -4  16   5       73.38       66.16     19.28 o 
  -3  16   5       16.84        9.83     12.53 o 
  -2  16   5       30.80       11.20     14.66 o 
  -1  16   5       12.83        6.15      7.90 o 
   0  16   5       10.11       12.38     12.49 o 
   1  16   5       99.70      104.03     21.27 o 
   2  16   5       81.32       76.41     19.31 o 
   3  16   5        0.44        0.70      7.25 o 
   4  16   5        8.50       -1.50      6.44 o 
   5  16   5       18.45        0.63      9.37 o 
  -3  17   5      635.21      704.58     48.51 o 
  -2  17   5      698.81      677.49     46.00 o 
  -1  17   5      977.71     1046.35     39.59 o 
   0  17   5      524.26      571.49     29.37 o 
   1  17   5      182.71      159.26     25.75 o 
   2  17   5      295.67      287.53     35.36 o 
 -16   0   6      454.45      441.99     28.55 o 
 -15   0   6     2237.20     2368.14     67.59 o 
 -14   0   6     1710.05     1873.15     57.10 o 
 -13   0   6     1721.84     1757.29     53.52 o 
 -12   0   6     9503.93     9469.08    112.91 o 
 -11   0   6     6046.36     6188.48     61.87 o 
 -10   0   6     7685.59     7799.50     72.31 o 
  -9   0   6     4357.65     4421.18     53.71 o 
  -8   0   6    14206.00    14567.00    117.43 o 
  -7   0   6    24114.10    24281.51    183.78 o 
  -6   0   6    15229.89    14897.33    132.20 o 
  -5   0   6    19897.86    20159.02    255.82 o 
  -4   0   6    38002.02    36218.01    375.02 o 
  -3   0   6     8562.18     8317.13    126.75 o 
  -2   0   6     2038.98     1777.44     17.30 o 
  -1   0   6     3788.40     3619.62     42.68 o 
   0   0   6     3595.94     3974.65     49.03 o 
   1   0   6     6353.52     6748.56     62.00 o 
   2   0   6     4056.68     4411.96     57.17 o 
   3   0   6      273.55      230.75      6.10 o 
   4   0   6     2416.29     2634.74     26.62 o 
   5   0   6       25.82       20.89      6.06 o 
   6   0   6     5703.23     5432.13     45.46 o 
   7   0   6      779.41      787.16     15.62 o 
   8   0   6      119.70      167.41     10.14 o 
   9   0   6      868.63      937.26     21.55 o 
  10   0   6     4224.09     3902.48     57.25 o 
  11   0   6     2401.54     2305.00     42.81 o 
  12   0   6     4460.00     4543.35     86.56 o 
  13   0   6     3687.65     3677.56     61.08 o 
  14   0   6     3752.00     3772.62     73.54 o 
  15   0   6     4496.68     4541.90    108.43 o 
 -16   1   6      729.43      701.83     24.96 o 
 -15   1   6      692.32      746.23     25.38 o 
 -14   1   6     1066.11     1104.86     30.13 o 
 -13   1   6      781.28      789.44     17.73 o 
 -12   1   6      186.04      174.88      8.46 o 
 -11   1   6       13.51       12.12      4.26 o 
 -10   1   6      699.55      708.21     11.31 o 
  -9   1   6      380.90      388.89     14.10 o 
  -8   1   6      238.20      230.34      5.77 o 
  -7   1   6     1478.53     1449.96     15.68 o 
  -6   1   6     2448.90     2393.82     22.83 o 
  -5   1   6     2571.88     2531.51     46.47 o 
  -4   1   6     7910.92     8029.58     67.81 o 
  -3   1   6    39797.21    40442.25    251.58 o 
  -2   1   6    14861.85    14941.42    109.24 o 
  -1   1   6    19102.22    19095.51    108.03 o 
   0   1   6    15231.16    15431.55     95.49 o 
   1   1   6    18083.08    17962.76    110.98 o 
   2   1   6    12644.68    12532.49     82.63 o 
   3   1   6     6485.51     6156.32     39.99 o 
   4   1   6     9022.37     8976.99     53.22 o 
   5   1   6     4837.29     4689.38     31.04 o 
   6   1   6     3507.58     3451.07     25.32 o 
   7   1   6     8233.97     8178.06     51.11 o 
   8   1   6     6817.40     6753.29     45.82 o 
   9   1   6     1992.84     2026.26     24.55 o 
  10   1   6     2330.35     2281.88     28.88 o 
  11   1   6     1590.31     1557.83     24.19 o 
  12   1   6      469.43      456.19     13.43 o 
  13   1   6      447.53      493.56     15.91 o 
  14   1   6        3.92       -1.37      6.18 o 
  15   1   6       92.77       97.17     12.46 o 
 -16   2   6      257.20      262.98     24.87 o 
 -15   2   6      544.90      533.74     32.13 o 
 -14   2   6      597.14      593.55     16.10 o 
 -13   2   6      278.36      254.46     11.15 o 
 -12   2   6      486.94      497.73     13.80 o 
 -11   2   6      963.36     1017.69     18.91 o 
 -10   2   6      495.12      508.54     10.73 o 
  -9   2   6     1469.36     1444.32     16.60 o 
  -8   2   6      394.64      392.19      8.54 o 
  -7   2   6     2101.97     1939.59     16.42 o 
  -6   2   6     2993.18     2924.05     21.96 o 
  -5   2   6     6502.82     7008.98     42.99 o 
  -4   2   6      132.99      121.97      3.73 o 
  -3   2   6      318.95      439.25      7.29 o 
  -2   2   6     1550.19     1784.14     13.89 o 
  -1   2   6     1336.33     1514.35     14.45 o 
   0   2   6     1961.35     1919.55     17.06 o 
   1   2   6     3371.11     3640.46     32.47 o 
   2   2   6     1216.30     1370.61     18.96 o 
   3   2   6      251.59      253.19      5.92 o 
   4   2   6      160.96      207.21      5.71 o 
   5   2   6        4.03       11.49      2.12 o 
   6   2   6       17.78       13.61      2.02 o 
   7   2   6     1168.68     1175.48     13.84 o 
   8   2   6     1367.92     1345.05     14.82 o 
   9   2   6     1023.62      988.05     14.47 o 
  10   2   6     1316.28     1334.37     21.20 o 
  11   2   6      485.84      480.64     14.27 o 
  12   2   6       12.75        5.29      4.23 o 
  13   2   6      154.93      166.61     10.83 o 
  14   2   6      350.60      379.10     16.79 o 
 -16   3   6        0.79        4.40     18.51 o 
 -15   3   6        0.29        5.77      7.82 o 
 -14   3   6        6.27        2.31      5.22 o 
 -13   3   6       29.56       20.00      5.82 o 
 -12   3   6        2.79        5.45      3.58 o 
 -11   3   6       40.24       37.82      5.01 o 
 -10   3   6       48.72       52.06      4.41 o 
  -9   3   6      114.53      130.21      6.33 o 
  -8   3   6     1400.25     1446.47     16.41 o 
  -7   3   6      306.65      293.68      5.64 o 
  -6   3   6       56.19       48.98      2.84 o 
  -5   3   6       27.74       34.31      3.56 o 
  -4   3   6     3621.20     4003.44     32.97 o 
  -3   3   6     8424.12     9070.79     74.28 o 
  -2   3   6     1018.70     1079.31     12.12 o 
  -1   3   6       96.34      166.65      4.28 o 
   0   3   6      721.11      672.88      8.59 o 
   1   3   6      647.16      572.36      8.48 o 
   2   3   6       16.01        3.80      2.10 o 
   3   3   6     2971.08     3058.04     26.10 o 
   4   3   6      983.24     1024.15     12.99 o 
   5   3   6      626.09      608.11     10.63 o 
   6   3   6        0.90        5.63      2.29 o 
   7   3   6     1216.91     1154.80     13.81 o 
   8   3   6      966.51      969.79     12.57 o 
   9   3   6       57.77       57.32      5.22 o 
  10   3   6      435.58      440.34     11.28 o 
  11   3   6       29.27       30.78      6.56 o 
  12   3   6       75.53       63.86      6.95 o 
  13   3   6       23.70       25.01      5.48 o 
  14   3   6      112.57      108.82     17.75 o 
 -16   4   6      505.01      480.83     29.39 o 
 -15   4   6     2715.75     2827.21     47.97 o 
 -14   4   6      836.17      843.29     21.87 o 
 -13   4   6      576.83      532.25     16.96 o 
 -12   4   6     1374.63     1357.49     26.08 o 
 -11   4   6     2040.56     2049.20     31.63 o 
 -10   4   6     1292.73     1322.47     22.52 o 
  -9   4   6     2664.80     2672.29     33.23 o 
  -8   4   6    11623.97    11367.43     94.77 o 
  -7   4   6     8508.50     8448.18     63.72 o 
  -6   4   6     1786.14     1769.72     17.15 o 
  -5   4   6     1641.33     1646.18     18.10 o 
  -4   4   6     6988.33     6880.38     58.45 o 
  -3   4   6     2175.16     2088.40     21.18 o 
  -2   4   6      172.74      157.69      4.18 o 
  -1   4   6       80.33       67.20      3.47 o 
   0   4   6     1315.88     1560.48     16.52 o 
   1   4   6       60.55       78.39      3.44 o 
   2   4   6      599.46      681.11      9.68 o 
   3   4   6     1052.03     1216.80     15.39 o 
   4   4   6      680.29      684.29     14.43 o 
   5   4   6      300.89      334.44      8.08 o 
   6   4   6      356.93      335.90      7.85 o 
   7   4   6     5176.60     5029.08     39.25 o 
   8   4   6     1977.41     1933.45     20.17 o 
   9   4   6      544.09      548.97     10.60 o 
  10   4   6      736.51      742.48     14.63 o 
  11   4   6     1399.97     1408.54     26.84 o 
  12   4   6     1310.51     1279.40     23.88 o 
  13   4   6      881.22      878.92     21.74 o 
  14   4   6     1767.23     1749.98     46.55 o 
 -15   5   6     1472.43     1450.66     33.43 o 
 -14   5   6      698.07      686.25     20.07 o 
 -13   5   6      217.67      183.03     11.85 o 
 -12   5   6     1065.06     1070.93     23.22 o 
 -11   5   6       25.30       17.72      4.25 o 
 -10   5   6       14.54       16.71      4.57 o 
  -9   5   6       81.23       91.25      6.97 o 
  -8   5   6     2318.59     2377.17     30.08 o 
  -7   5   6     2779.45     2832.12     32.36 o 
  -6   5   6     5535.32     5533.30     44.78 o 
  -5   5   6     4608.35     4689.06     38.54 o 
  -4   5   6     5135.65     5016.08     72.28 o 
  -3   5   6     7034.05     7080.92     60.81 o 
  -2   5   6    20860.48    20692.26    144.17 o 
  -1   5   6     6103.89     5907.56     48.58 o 
   0   5   6    24285.92    24933.90    169.79 o 
   1   5   6    14639.50    14554.63    101.33 o 
   2   5   6     8519.19     8316.98     67.99 o 
   3   5   6    10431.96    10537.54     67.24 o 
   4   5   6    13181.28    13009.39     86.27 o 
   5   5   6    12408.14    12114.75     82.64 o 
   6   5   6     5272.35     5302.90     50.66 o 
   7   5   6     3414.89     3512.73     35.25 o 
   8   5   6     2685.64     2656.95     28.64 o 
   9   5   6     2285.03     2333.01     27.31 o 
  10   5   6     1322.70     1359.24     22.74 o 
  11   5   6      765.59      756.95     15.26 o 
  12   5   6      428.14      384.34     13.47 o 
  13   5   6      316.60      345.80     26.10 o 
  14   5   6       24.59       17.33      8.02 o 
 -15   6   6      915.87      897.50     47.47 o 
 -14   6   6     1038.55      993.54     24.41 o 
 -13   6   6     2310.73     2322.80     37.55 o 
 -12   6   6     2063.93     2116.12     34.31 o 
 -11   6   6     5828.54     5716.61     60.41 o 
 -10   6   6     7078.72     6924.62     67.83 o 
  -9   6   6     8448.25     8408.84     76.74 o 
  -8   6   6     6900.81     6984.25     64.73 o 
  -7   6   6     7759.96     7814.68     68.92 o 
  -6   6   6    10888.60    10764.27     78.01 o 
  -5   6   6    10089.38    10007.49     72.90 o 
  -4   6   6     2979.03     2943.35     34.96 o 
  -3   6   6     3949.52     3982.78     56.72 o 
  -2   6   6     2282.97     2236.91     24.35 o 
  -1   6   6      100.02       69.36      4.27 o 
   0   6   6     3340.15     3385.67     29.62 o 
   1   6   6     5310.92     5777.90     59.14 o 
   2   6   6       38.36       53.58      3.07 o 
   3   6   6       81.67       95.20      5.00 o 
   4   6   6      277.49      291.09      8.54 o 
   5   6   6     1179.08     1204.01     25.02 o 
   6   6   6     2477.13     2477.70     55.86 o 
   7   6   6     3635.31     3657.11     39.91 o 
   8   6   6      626.54      644.63     15.40 o 
   9   6   6     3296.79     3368.40     40.32 o 
  10   6   6     3145.52     3158.53     42.34 o 
  11   6   6     1156.11     1153.62     26.68 o 
  12   6   6     1189.51     1249.16     29.76 o 
  13   6   6     2215.06     2233.87     57.53 o 
  14   6   6     1529.15     1558.85     63.79 o 
 -15   7   6      391.37      418.82     35.52 o 
 -14   7   6      345.47      343.35     18.79 o 
 -13   7   6       98.37       86.09      8.88 o 
 -12   7   6      169.95      160.89     10.95 o 
 -11   7   6      666.51      658.43     17.12 o 
 -10   7   6      494.89      486.18     14.01 o 
  -9   7   6       56.20       55.15      5.81 o 
  -8   7   6       26.43       30.39      7.82 o 
  -7   7   6      308.49      320.52     12.13 o 
  -6   7   6      675.19      669.41     16.49 o 
  -5   7   6     1635.16     1640.10     33.45 o 
  -4   7   6     1925.32     2058.88     60.00 o 
  -3   7   6     2397.86     2501.66     37.99 o 
  -2   7   6     8587.65     8716.78     91.78 o 
  -1   7   6     7852.92     8131.72     86.71 o 
   0   7   6     1753.08     1684.47     22.51 o 
   1   7   6     3114.94     3036.65     44.67 o 
   2   7   6     3616.62     3767.68     40.26 o 
   3   7   6     1152.43     1138.62     17.58 o 
   4   7   6     2518.55     2453.60     29.65 o 
   5   7   6     8750.28     9025.66     73.76 o 
   6   7   6     4004.17     3978.18     41.19 o 
   7   7   6     1534.55     1557.50     25.74 o 
   8   7   6     1083.68     1110.30     20.76 o 
   9   7   6      955.79      906.61     19.27 o 
  10   7   6     1493.09     1450.15     25.72 o 
  11   7   6      345.68      356.61     15.22 o 
  12   7   6      401.46      395.86     18.40 o 
  13   7   6       86.88       59.84     26.23 o 
 -14   8   6       40.47       46.08      8.54 o 
 -13   8   6       29.85       25.79      6.52 o 
 -12   8   6        2.63       11.28      4.51 o 
 -11   8   6      471.61      481.88     15.16 o 
 -10   8   6       23.13       15.58      8.20 o 
  -9   8   6      188.57      175.07     18.00 o 
  -8   8   6      122.57      127.12     12.76 o 
  -7   8   6      301.24      337.52     12.60 o 
  -6   8   6     1517.62     1603.57     54.43 o 
  -5   8   6        1.43        7.92      4.12 o 
  -4   8   6      189.95      202.47     11.92 o 
  -3   8   6      283.91      271.19     13.68 o 
  -2   8   6     1226.62     1226.07     25.74 o 
  -1   8   6       54.63       58.70      6.99 o 
   0   8   6      344.79      335.96     20.02 o 
   1   8   6      105.62      112.98      7.42 o 
   2   8   6        2.51        5.65      2.72 o 
   3   8   6      183.87      223.63      8.44 o 
   4   8   6        1.03        5.87      4.41 o 
   5   8   6       63.91       57.70      6.10 o 
   6   8   6      172.41      179.80      8.16 o 
   7   8   6       34.29       24.75      4.49 o 
   8   8   6        5.07        5.08      3.72 o 
   9   8   6       65.82       64.02      6.80 o 
  10   8   6      122.41      152.28      9.96 o 
  11   8   6       59.82       63.85      9.96 o 
  12   8   6       40.07       43.33      9.56 o 
  13   8   6        0.56       -0.11      6.26 o 
 -14   9   6      203.25      175.47     13.96 o 
 -13   9   6       80.64       83.84     10.08 o 
 -12   9   6      401.13      369.08     17.31 o 
 -11   9   6       85.84       62.47      8.89 o 
 -10   9   6       38.54       33.16      6.93 o 
  -9   9   6      367.13      340.75     14.49 o 
  -8   9   6      472.23      473.98     21.28 o 
  -7   9   6      149.52      136.89     19.33 o 
  -6   9   6      117.28       95.40     15.84 o 
  -5   9   6      693.34      711.48     33.18 o 
  -4   9   6      275.95      264.53     14.18 o 
  -3   9   6     1839.72     1843.24     39.53 o 
  -2   9   6      498.91      467.10     24.78 o 
  -1   9   6      152.77      150.16     12.77 o 
   0   9   6     5458.86     5616.68     69.42 o 
   1   9   6     5908.41     5915.97     71.99 o 
   2   9   6     3648.74     3612.95     35.38 o 
   3   9   6     2472.65     2429.38     35.06 o 
   4   9   6     2204.41     2237.13     33.32 o 
   5   9   6     1650.05     1665.90     28.95 o 
   6   9   6     2315.48     2275.04     27.33 o 
   7   9   6     1869.30     1792.52     25.50 o 
   8   9   6     2155.46     2124.55     32.03 o 
   9   9   6      867.07      853.13     18.95 o 
  10   9   6       61.23       69.29      7.13 o 
  11   9   6      138.93      120.04     13.21 o 
  12   9   6        2.50        1.89      6.78 o 
 -13  10   6     2304.37     2296.50     54.34 o 
 -12  10   6     2028.52     2081.44     41.59 o 
 -11  10   6     1172.15     1149.26     29.34 o 
 -10  10   6     3863.89     3797.24     68.79 o 
  -9  10   6     3499.09     3557.60     63.76 o 
  -8  10   6     4103.57     4047.08    106.42 o 
  -7  10   6     4400.86     4047.20    104.47 o 
  -6  10   6     2978.69     2933.05     84.26 o 
  -5  10   6     4007.68     4010.52     79.45 o 
  -4  10   6     2545.11     2533.60     49.67 o 
  -3  10   6     3480.77     3495.92     61.18 o 
  -2  10   6     6914.15     7077.48     99.70 o 
  -1  10   6     1912.73     1918.68     47.24 o 
   0  10   6      183.15      193.87     11.83 o 
   1  10   6       76.60       93.77     16.76 o 
   2  10   6       29.30       54.76      7.49 o 
   3  10   6        1.79        9.08      5.18 o 
   4  10   6        1.30        5.98      4.55 o 
   5  10   6       80.74      102.06      9.04 o 
   6  10   6      633.41      621.99     22.92 o 
   7  10   6      860.69      910.30     23.10 o 
   8  10   6     1661.82     1656.44     24.43 o 
   9  10   6      840.86      835.55     19.21 o 
  10  10   6     1551.02     1586.62     27.07 o 
  11  10   6     1556.63     1590.31     32.96 o 
  12  10   6     1318.98     1341.95     36.34 o 
 -13  11   6      114.69      125.36     22.41 o 
 -12  11   6        1.84       -3.86      9.86 o 
 -11  11   6      150.28      178.24     17.86 o 
 -10  11   6        0.24       -5.53      5.53 o 
  -9  11   6      271.97      262.08     30.20 o 
  -8  11   6      203.81      156.27     23.15 o 
  -7  11   6       60.44       55.53     14.67 o 
  -6  11   6      601.03      599.16     36.85 o 
  -5  11   6     3577.52     3437.06     94.69 o 
  -4  11   6     4707.52     4531.93    106.27 o 
  -3  11   6     6001.48     5729.01     87.88 o 
  -2  11   6     5533.89     5509.43     85.81 o 
  -1  11   6     9787.89     9788.65    129.98 o 
   0  11   6     4102.40     4188.59     60.69 o 
   1  11   6     5437.42     5401.55     71.82 o 
   2  11   6     7188.35     7221.78     87.72 o 
   3  11   6     3260.44     3294.04     53.61 o 
   4  11   6     2459.78     2504.92     42.21 o 
   5  11   6     4666.76     4486.42     55.78 o 
   6  11   6     3232.54     3178.08     46.24 o 
   7  11   6     1711.27     1677.86     32.69 o 
   8  11   6     2489.40     2513.14     42.37 o 
   9  11   6     2061.53     2100.59     39.30 o 
  10  11   6     1173.39     1109.42     49.97 o 
  11  11   6      399.45      399.30     14.50 o 
 -12  12   6     1921.96     1914.80     83.38 o 
 -11  12   6      975.01      919.40     34.30 o 
 -10  12   6     1062.15     1022.91     54.68 o 
  -9  12   6     1194.23     1262.93     60.15 o 
  -8  12   6     1109.90     1126.38     55.89 o 
  -7  12   6     3050.07     3079.29     94.75 o 
  -6  12   6     4563.76     4174.79    112.23 o 
  -5  12   6     2853.37     2785.99     86.34 o 
  -4  12   6     1792.46     1748.31     43.08 o 
  -3  12   6      736.31      761.28     27.74 o 
  -2  12   6        3.68        4.51      5.33 o 
  -1  12   6       10.41        6.98     11.98 o 
   0  12   6      401.66      403.80     17.55 o 
   1  12   6      196.43      209.85     21.99 o 
   2  12   6      127.46      131.41     12.16 o 
   3  12   6      194.66      185.70     18.74 o 
   4  12   6      699.91      694.78     30.62 o 
   5  12   6      552.74      565.54     20.09 o 
   6  12   6      315.87      307.05     14.53 o 
   7  12   6       22.61       29.91     16.54 o 
   8  12   6      467.33      470.27     18.40 o 
   9  12   6     1242.06     1192.95     38.95 o 
  10  12   6      417.33      395.63     23.60 o 
 -11  13   6       40.65       48.14     11.78 o 
 -10  13   6       11.31        5.46     11.59 o 
  -9  13   6       97.97       83.19     20.07 o 
  -8  13   6       45.33       42.73     15.14 o 
  -7  13   6       20.30       30.82     12.90 o 
  -6  13   6        1.31       21.79     11.86 o 
  -5  13   6       14.36        6.57     10.16 o 
  -4  13   6      242.51      272.17     26.46 o 
  -3  13   6      299.95      302.45     32.26 o 
  -2  13   6      495.53      467.60     22.90 o 
  -1  13   6      453.23      490.10     45.05 o 
   0  13   6      684.70      669.54     27.27 o 
   1  13   6      250.71      269.51     16.57 o 
   2  13   6      117.51      107.58     11.49 o 
   3  13   6      459.19      449.45     41.10 o 
   4  13   6      523.27      525.43     27.86 o 
   5  13   6       28.11       30.53      8.41 o 
   6  13   6      214.71      210.19     14.19 o 
   7  13   6      131.18      141.04     12.08 o 
   8  13   6       20.81       21.83      9.96 o 
   9  13   6      313.16      329.65     21.66 o 
  -9  14   6      288.14      274.79     35.07 o 
  -8  14   6        2.73       13.61     11.68 o 
  -7  14   6        2.53      -10.13     10.13 o 
  -6  14   6      294.51      275.75     33.74 o 
  -5  14   6      133.66      159.54     25.06 o 
  -4  14   6       28.67       24.93     12.37 o 
  -3  14   6       33.37       45.55     10.29 o 
  -2  14   6      385.42      414.40     22.55 o 
  -1  14   6      274.24      280.67     19.01 o 
   0  14   6       88.33       71.61     11.39 o 
   1  14   6       93.46       64.01     11.09 o 
   2  14   6      119.40      119.11     25.69 o 
   3  14   6      211.19      207.42     29.69 o 
   4  14   6       99.84       77.04     16.50 o 
   5  14   6      123.12      148.32     14.78 o 
   6  14   6      442.27      432.81     22.07 o 
   7  14   6        4.36        0.61      8.01 o 
   8  14   6       39.54       57.60     12.07 o 
  -8  15   6      162.32      119.02     25.28 o 
  -7  15   6      194.87      134.84     25.98 o 
  -6  15   6      556.64      586.41     43.85 o 
  -5  15   6      719.76      741.37     47.72 o 
  -4  15   6      359.96      393.43     35.49 o 
  -3  15   6      642.11      644.49     43.50 o 
  -2  15   6     1890.51     2000.84     83.24 o 
  -1  15   6     2075.61     2087.35     53.86 o 
   0  15   6     1837.86     1970.96     52.15 o 
   1  15   6     1257.51     1300.16     41.70 o 
   2  15   6     2691.76     2641.48     91.97 o 
   3  15   6     4430.65     4412.22     93.95 o 
   4  15   6     2492.88     2581.26     68.31 o 
   5  15   6     1397.86     1434.81     56.46 o 
   6  15   6     1053.89     1216.02     63.84 o 
   7  15   6      933.18      989.95     47.68 o 
  -6  16   6     2447.12     2505.39     94.79 o 
  -5  16   6     2559.42     2597.52     95.43 o 
  -4  16   6     1263.26     1326.96     65.18 o 
  -3  16   6      975.86      966.63     54.69 o 
  -2  16   6     1343.97     1371.85     44.46 o 
  -1  16   6      991.21     1006.77     37.93 o 
   0  16   6      469.89      449.24     25.67 o 
   1  16   6       84.15       54.43     17.32 o 
   2  16   6      147.98      145.95     26.13 o 
   3  16   6      234.46      209.33     30.45 o 
   4  16   6       35.68       18.98     12.05 o 
  -3  17   6     1106.96     1103.89     60.25 o 
  -2  17   6     1291.44     1311.93     64.93 o 
  -1  17   6     1211.24     1241.28     43.57 o 
   0  17   6     1740.21     1799.23     53.17 o 
   1  17   6     1302.21     1222.91     63.01 o 
   2  17   6     2189.70     2197.49     88.07 o 
 -16   1   7      476.38      499.90     31.50 o 
 -15   1   7       26.17       23.46     15.79 o 
 -14   1   7       54.00       43.44      8.57 o 
 -13   1   7       26.18       29.82      5.70 o 
 -12   1   7       88.37       87.24      7.18 o 
 -11   1   7     1260.82     1204.43     19.35 o 
 -10   1   7       10.12       17.71      3.53 o 
  -9   1   7       47.93       58.57      3.77 o 
  -8   1   7     2077.17     2122.09     21.06 o 
  -7   1   7     2291.46     2348.82     20.47 o 
  -6   1   7     2564.74     2482.68     33.15 o 
  -5   1   7     2673.48     2596.14     27.46 o 
  -4   1   7     1228.44     1179.92     13.12 o 
  -3   1   7     3794.79     3670.86     29.59 o 
  -2   1   7     9773.31     9847.25     64.08 o 
  -1   1   7     2132.59     2106.09     18.12 o 
   0   1   7    11583.48    11755.56     75.41 o 
   1   1   7     2646.72     2475.40     24.38 o 
   2   1   7     6179.47     5969.12     43.72 o 
   3   1   7     4565.92     4469.96     32.16 o 
   4   1   7     5992.76     5868.96     47.09 o 
   5   1   7     3805.96     3745.14     28.92 o 
   6   1   7     2187.42     2188.48     18.95 o 
   7   1   7       51.21       63.56      4.28 o 
   8   1   7      571.77      575.32     11.49 o 
   9   1   7      100.31       94.51      6.61 o 
  10   1   7      116.67      104.51      7.33 o 
  11   1   7       53.15       41.22      5.47 o 
  12   1   7       91.00       90.84      7.50 o 
  13   1   7        4.79        9.53      4.70 o 
  14   1   7       55.01       55.81      8.66 o 
 -16   2   7     1776.50     1747.19     59.58 o 
 -15   2   7     2666.88     2644.26     74.73 o 
 -14   2   7     1793.75     1836.59     35.58 o 
 -13   2   7     3740.85     3835.49     45.06 o 
 -12   2   7     5967.40     6049.89     55.80 o 
 -11   2   7     5399.32     5488.80     54.14 o 
 -10   2   7     5070.62     5098.08     46.74 o 
  -9   2   7     3272.60     3395.08     33.97 o 
  -8   2   7     2303.04     2374.24     20.66 o 
  -7   2   7    10400.14    10223.90     59.04 o 
  -6   2   7     3927.81     3631.42     26.06 o 
  -5   2   7     3229.41     3118.45     23.41 o 
  -4   2   7     4530.47     4599.30     39.92 o 
  -3   2   7    11041.94    11116.89     78.69 o 
  -2   2   7     3090.45     3057.56     25.23 o 
  -1   2   7      159.81      136.24      3.82 o 
   0   2   7     1489.85     1444.72     18.76 o 
   1   2   7     5544.97     6079.46     47.27 o 
   2   2   7      740.35      703.91     10.24 o 
   3   2   7     5026.72     5228.92     37.57 o 
   4   2   7     3171.02     3113.92     41.22 o 
   5   2   7     6412.51     6399.32     43.78 o 
   6   2   7     5466.06     5348.17     43.90 o 
   7   2   7     2949.35     2932.85     24.71 o 
   8   2   7     2047.14     2083.38     20.13 o 
   9   2   7     6167.40     6121.82     50.86 o 
  10   2   7     2518.00     2399.17     30.20 o 
  11   2   7     2033.13     2014.89     30.63 o 
  12   2   7     2643.28     2628.78     37.08 o 
  13   2   7     2172.72     2192.37     36.91 o 
  14   2   7     1151.84     1122.44     28.96 o 
 -16   3   7      642.82      635.97     28.73 o 
 -15   3   7     1134.45     1193.24     28.99 o 
 -14   3   7      333.76      345.65     15.72 o 
 -13   3   7        3.51        1.80      4.78 o 
 -12   3   7       26.35       22.71      8.52 o 
 -11   3   7      231.78      218.42      8.64 o 
 -10   3   7      759.28      769.01     13.08 o 
  -9   3   7        6.80       14.34      3.00 o 
  -8   3   7        9.46       18.30      5.87 o 
  -7   3   7     1006.09     1009.05     17.01 o 
  -6   3   7     6076.54     6018.85     39.24 o 
  -5   3   7     7042.88     6747.79     46.71 o 
  -4   3   7     9233.55     9347.55     63.87 o 
  -3   3   7    25079.11    25728.96    176.56 o 
  -2   3   7    10738.71    10582.77     71.05 o 
  -1   3   7    15056.09    14484.44    102.65 o 
   0   3   7    29112.47    29245.12    200.52 o 
   1   3   7    21153.44    21646.77    131.61 o 
   2   3   7    12671.75    12318.41     79.25 o 
   3   3   7    13720.07    13678.97     87.92 o 
   4   3   7    15611.92    16040.39    109.34 o 
   5   3   7    19560.36    19540.73    119.68 o 
   6   3   7     9229.05     9270.25     56.84 o 
   7   3   7     4816.11     4815.52     35.11 o 
   8   3   7     3251.54     3205.53     26.91 o 
   9   3   7     1009.27     1016.10     15.91 o 
  10   3   7      466.10      460.33     11.59 o 
  11   3   7      294.60      265.88     11.23 o 
  12   3   7      160.58      151.08     12.10 o 
  13   3   7      113.51      122.45     10.10 o 
  14   3   7        7.79        2.50      5.47 o 
 -16   4   7      875.84      888.01     34.08 o 
 -15   4   7      612.72      588.76     23.56 o 
 -14   4   7     1100.24     1081.96     27.56 o 
 -13   4   7      983.80     1017.74     23.30 o 
 -12   4   7     1306.98     1318.00     25.70 o 
 -11   4   7     3083.26     3084.14     36.13 o 
 -10   4   7     4290.43     4330.77     47.87 o 
  -9   4   7     2449.11     2464.75     31.95 o 
  -8   4   7     5471.68     5372.99     52.81 o 
  -7   4   7     2304.26     2388.76     29.12 o 
  -6   4   7     5391.39     5322.99     49.58 o 
  -5   4   7     7257.40     7390.18     62.86 o 
  -4   4   7     4591.40     4556.38     41.40 o 
  -3   4   7     4488.84     4622.36     39.63 o 
  -2   4   7     6591.01     6839.29     48.95 o 
  -1   4   7      828.26      957.21     13.07 o 
   0   4   7     2513.74     2593.19     20.73 o 
   1   4   7     2498.42     2806.40     23.92 o 
   2   4   7      328.62      294.81      7.25 o 
   3   4   7       65.00       49.72      4.83 o 
   4   4   7     1172.48     1146.43     15.92 o 
   5   4   7     1518.44     1490.89     17.62 o 
   6   4   7     1372.93     1432.92     17.19 o 
   7   4   7     2878.63     2890.07     27.42 o 
   8   4   7     4402.51     4383.99     35.08 o 
   9   4   7      714.95      747.27     12.63 o 
  10   4   7     3177.73     3180.05     33.88 o 
  11   4   7     1024.22     1021.74     18.08 o 
  12   4   7      537.74      547.82     21.81 o 
  13   4   7     1381.43     1308.85     38.71 o 
  14   4   7     1509.18     1559.19     43.98 o 
 -15   5   7       57.20       56.04      9.27 o 
 -14   5   7      126.16      120.46     16.52 o 
 -13   5   7       50.11       42.73      6.97 o 
 -12   5   7      204.45      183.66     11.48 o 
 -11   5   7       21.60       17.79      4.64 o 
 -10   5   7        0.98       -3.35      3.35 o 
  -9   5   7      517.89      486.74     13.28 o 
  -8   5   7      516.70      493.04     12.83 o 
  -7   5   7      166.97      167.44      6.55 o 
  -6   5   7       28.91       45.28      3.90 o 
  -5   5   7      262.93      236.73      8.73 o 
  -4   5   7       41.39       19.13      4.03 o 
  -3   5   7      645.27      633.30     10.83 o 
  -2   5   7     3139.57     3479.03     35.99 o 
  -1   5   7     7550.49     7874.21     56.83 o 
   0   5   7     1077.35     1036.75     12.16 o 
   1   5   7       39.34       28.80      6.07 o 
   2   5   7      139.11      141.26     10.86 o 
   3   5   7       44.88       32.19      4.69 o 
   4   5   7       11.21       26.23      4.80 o 
   5   5   7     1631.97     1681.52     18.88 o 
   6   5   7     1945.72     1942.88     22.70 o 
   7   5   7        6.58       10.89      2.98 o 
   8   5   7      567.86      585.73     12.47 o 
   9   5   7        8.67        9.68      3.60 o 
  10   5   7      226.64      223.94      9.80 o 
  11   5   7       23.66       30.89      4.67 o 
  12   5   7       68.75       75.05      9.06 o 
  13   5   7        1.43       -3.07      7.29 o 
  14   5   7       58.45       48.08     10.66 o 
 -15   6   7      262.60      283.97     16.26 o 
 -14   6   7       46.16       38.81      8.15 o 
 -13   6   7      292.61      268.73     15.26 o 
 -12   6   7      290.92      317.13     13.29 o 
 -11   6   7      186.83      183.67     10.57 o 
 -10   6   7     1938.41     1861.43     28.80 o 
  -9   6   7     1511.29     1470.11     24.11 o 
  -8   6   7     1359.10     1387.20     22.14 o 
  -7   6   7      573.59      549.91     12.90 o 
  -6   6   7     2132.61     2201.31     23.78 o 
  -5   6   7     1150.73     1266.91     24.28 o 
  -4   6   7     1131.86     1215.81     16.60 o 
  -3   6   7     1162.60     1221.54     18.36 o 
  -2   6   7      701.18      696.67     10.71 o 
  -1   6   7      513.00      590.90      8.78 o 
   0   6   7      216.44      199.99      5.12 o 
   1   6   7     1440.05     1473.43     14.76 o 
   2   6   7       60.10       53.44      4.55 o 
   3   6   7      219.72      235.61      7.44 o 
   4   6   7       55.20       73.22      5.38 o 
   5   6   7      580.34      581.18     14.64 o 
   6   6   7      767.22      805.44     16.06 o 
   7   6   7        2.34        6.35      4.47 o 
   8   6   7        8.66        5.09      3.40 o 
   9   6   7      571.81      569.62     15.46 o 
  10   6   7     1241.35     1256.92     27.07 o 
  11   6   7      249.66      271.84     20.77 o 
  12   6   7      622.07      655.28     26.29 o 
  13   6   7      360.74      328.16     19.44 o 
 -15   7   7       65.84       47.87      8.85 o 
 -14   7   7       79.09       70.81      9.56 o 
 -13   7   7      233.22      212.95     12.67 o 
 -12   7   7        3.62        2.70      6.49 o 
 -11   7   7      178.82      166.84     10.36 o 
 -10   7   7      309.01      317.65     11.73 o 
  -9   7   7      370.30      384.80     12.17 o 
  -8   7   7     1686.76     1607.86     24.37 o 
  -7   7   7     1230.35     1165.07     19.24 o 
  -6   7   7      954.54      971.72     18.77 o 
  -5   7   7     2114.77     2146.57     30.06 o 
  -4   7   7     4273.80     4228.82     48.04 o 
  -3   7   7     7310.27     7206.97     58.13 o 
  -2   7   7     8862.18     8779.87     71.07 o 
  -1   7   7    16220.60    16428.04    115.10 o 
   0   7   7    11044.42    11229.85    113.64 o 
   1   7   7    10160.28    10303.07     71.45 o 
   2   7   7     5435.83     5444.73     48.86 o 
   3   7   7     3882.18     3809.79     31.57 o 
   4   7   7     1849.71     1976.27     24.23 o 
   5   7   7     4658.22     4672.12     45.36 o 
   6   7   7     2095.78     2084.91     27.65 o 
   7   7   7     3305.86     3246.29     37.86 o 
   8   7   7     1600.95     1590.45     25.61 o 
   9   7   7      375.56      367.44     12.76 o 
  10   7   7     1035.18     1018.58     21.55 o 
  11   7   7      352.13      326.43     15.03 o 
  12   7   7      268.77      285.99     16.51 o 
  13   7   7      152.34      175.70     16.54 o 
 -14   8   7     2392.70     2430.12     44.96 o 
 -13   8   7     2513.61     2579.35     40.97 o 
 -12   8   7     2615.38     2578.81     38.25 o 
 -11   8   7     4233.95     4217.06     50.66 o 
 -10   8   7     5085.17     4992.53     54.97 o 
  -9   8   7     3786.46     3849.35     53.87 o 
  -8   8   7     2836.11     2931.28     50.14 o 
  -7   8   7     2225.45     2274.72     68.98 o 
  -6   8   7     4134.59     4161.98     64.44 o 
  -5   8   7     5040.99     5046.94     83.34 o 
  -4   8   7     3074.46     2920.26     51.30 o 
  -3   8   7     1829.58     1891.95     31.42 o 
  -2   8   7     1484.08     1463.17     24.97 o 
  -1   8   7      682.19      759.09     14.93 o 
   0   8   7      190.60      247.79      8.84 o 
   1   8   7      718.83      675.79     14.81 o 
   2   8   7     1814.96     1837.87     24.23 o 
   3   8   7      706.88      748.15     17.37 o 
   4   8   7     1273.51     1385.03     25.04 o 
   5   8   7     1812.34     1844.60     25.43 o 
   6   8   7     2552.15     2532.99     31.01 o 
   7   8   7     5005.34     4908.22     50.21 o 
   8   8   7     1972.22     1935.62     31.05 o 
   9   8   7     1584.55     1597.56     26.78 o 
  10   8   7     3196.25     3237.50     43.46 o 
  11   8   7     2433.79     2427.83     70.22 o 
  12   8   7     2019.48     2035.81     47.43 o 
 -14   9   7      113.24       97.45     11.20 o 
 -13   9   7       27.62       33.44      7.74 o 
 -12   9   7       90.98      107.97      9.40 o 
 -11   9   7       34.22       39.97      7.77 o 
 -10   9   7      377.67      377.94     16.22 o 
  -9   9   7      848.14      853.99     22.80 o 
  -8   9   7      232.33      237.57     26.46 o 
  -7   9   7      381.64      368.27     27.41 o 
  -6   9   7     2204.53     2130.96     67.58 o 
  -5   9   7     2584.41     2603.50     66.19 o 
  -4   9   7     4258.56     4213.72     81.58 o 
  -3   9   7     7758.02     7379.79    107.20 o 
  -2   9   7     9080.46     8977.24     99.46 o 
  -1   9   7     2838.39     2827.29     44.75 o 
   0   9   7     3882.90     3815.26     54.11 o 
   1   9   7     3163.62     3201.84     38.31 o 
   2   9   7     8689.75     8774.06     73.16 o 
   3   9   7    11776.95    11567.18     92.21 o 
   4   9   7     5707.52     5681.42     62.37 o 
   5   9   7     3573.57     3637.82     47.37 o 
   6   9   7     4605.87     4459.27     60.55 o 
   7   9   7     1641.96     1642.89     24.52 o 
   8   9   7      684.50      703.24     16.50 o 
   9   9   7      402.42      437.71     14.88 o 
  10   9   7       79.84       74.22      9.51 o 
  11   9   7        3.34       10.26      6.28 o 
  12   9   7       10.94        9.08      7.54 o 
 -13  10   7      836.38      849.24     43.05 o 
 -12  10   7      897.25      915.83     27.17 o 
 -11  10   7      809.42      823.66     24.90 o 
 -10  10   7      464.18      449.76     22.87 o 
  -9  10   7      325.92      326.30     21.01 o 
  -8  10   7      265.10      266.88     25.51 o 
  -7  10   7      598.87      513.97     33.99 o 
  -6  10   7      576.71      562.71     34.77 o 
  -5  10   7     1010.82     1016.00     29.84 o 
  -4  10   7      995.71      983.59     30.77 o 
  -3  10   7      586.59      620.80     27.36 o 
  -2  10   7      801.27      774.68     42.74 o 
  -1  10   7     3076.17     2907.70     47.20 o 
   0  10   7      376.32      394.03     16.13 o 
   1  10   7      349.15      318.74     14.48 o 
   2  10   7      108.57      121.85      8.37 o 
   3  10   7      478.76      454.93     12.55 o 
   4  10   7      703.61      705.08     18.66 o 
   5  10   7      578.42      622.90     19.73 o 
   6  10   7      484.78      478.48     16.66 o 
   7  10   7      609.93      600.90     19.19 o 
   8  10   7      393.46      453.02     19.65 o 
   9  10   7      548.84      569.93     14.99 o 
  10  10   7      132.56      113.20      9.25 o 
  11  10   7      645.33      663.40     23.95 o 
 -13  11   7       10.51       19.14     19.82 o 
 -12  11   7       98.67      108.32     15.35 o 
 -11  11   7      216.43      221.42     19.49 o 
 -10  11   7       17.34       10.80      7.71 o 
  -9  11   7        0.23        2.82      9.39 o 
  -8  11   7      300.59      290.82     28.35 o 
  -7  11   7      368.80      410.34     31.65 o 
  -6  11   7      304.64      286.36     26.51 o 
  -5  11   7      432.34      428.36     31.35 o 
  -4  11   7      598.08      612.11     34.23 o 
  -3  11   7      635.22      586.14     30.03 o 
  -2  11   7       72.62       69.27     19.51 o 
  -1  11   7      273.93      282.65     14.61 o 
   0  11   7      211.79      207.39     14.31 o 
   1  11   7       42.78       60.18      8.47 o 
   2  11   7        4.07        0.55      4.74 o 
   3  11   7        2.98        9.26      4.04 o 
   4  11   7      116.86      119.83      9.73 o 
   5  11   7       30.04       42.40      7.05 o 
   6  11   7       51.17       49.00      7.75 o 
   7  11   7       92.10       89.53      9.73 o 
   8  11   7      154.74      166.57     13.12 o 
   9  11   7       49.69       66.04     10.03 o 
  10  11   7        3.09       14.37      8.78 o 
  11  11   7        4.13        3.67      7.87 o 
 -12  12   7     1382.90     1443.12     44.19 o 
 -11  12   7      421.96      414.44     24.06 o 
 -10  12   7     1106.76     1174.01     59.38 o 
  -9  12   7     2789.58     2919.83     95.20 o 
  -8  12   7     1010.33     1013.65     52.76 o 
  -7  12   7     1961.45     1921.96     73.22 o 
  -6  12   7     1225.65     1130.48     53.82 o 
  -5  12   7      967.90      885.86     46.76 o 
  -4  12   7      488.16      478.21     22.20 o 
  -3  12   7      547.44      541.76     23.80 o 
  -2  12   7      788.93      718.61     27.40 o 
  -1  12   7     1035.75     1025.20     32.98 o 
   0  12   7       24.24       20.58      6.19 o 
   1  12   7      147.47      157.13     13.16 o 
   2  12   7        0.17        6.84      6.03 o 
   3  12   7       80.48       96.38     18.39 o 
   4  12   7        6.20       10.12      7.15 o 
   5  12   7        4.66       -4.15      4.69 o 
   6  12   7      731.38      758.60     22.10 o 
   7  12   7     1011.85      987.25     25.99 o 
   8  12   7      432.30      447.38     26.51 o 
   9  12   7     1045.90     1055.15     53.56 o 
  10  12   7      563.76      571.43     44.68 o 
 -11  13   7        0.69        4.76     11.28 o 
 -10  13   7      157.13      136.83     24.98 o 
  -9  13   7      211.34      183.93     29.08 o 
  -8  13   7      890.26      854.12     50.29 o 
  -7  13   7     1110.25     1146.90     57.90 o 
  -6  13   7      707.77      733.17     45.15 o 
  -5  13   7     2401.16     2315.63     81.29 o 
  -4  13   7     2580.76     2624.15     85.78 o 
  -3  13   7     1978.96     2068.95     50.30 o 
  -2  13   7     3423.94     3475.61     75.85 o 
  -1  13   7     5207.18     5071.05     86.89 o 
   0  13   7     4366.27     4293.56     66.30 o 
   1  13   7     3992.22     3963.50     63.04 o 
   2  13   7     5646.07     5629.07     95.27 o 
   3  13   7     5041.26     5098.30     77.63 o 
   4  13   7     4303.95     4338.81     71.20 o 
   5  13   7     2101.57     2132.88     37.91 o 
   6  13   7     2531.69     2593.12     43.68 o 
   7  13   7     2072.64     2142.64     40.28 o 
   8  13   7      689.29      759.72     31.64 o 
   9  13   7      593.93      619.73     29.44 o 
  -9  14   7     1789.45     1876.08     79.89 o 
  -8  14   7     3659.31     3755.62    116.08 o 
  -7  14   7     3436.71     3530.77    110.50 o 
  -6  14   7     1020.93      992.61     54.49 o 
  -5  14   7      807.64      850.65     49.29 o 
  -4  14   7      929.28      949.34     51.62 o 
  -3  14   7      226.64      217.58     28.00 o 
  -2  14   7      450.99      426.61     23.15 o 
  -1  14   7      520.31      501.70     24.91 o 
   0  14   7       12.52       11.12      7.34 o 
   1  14   7       83.28       79.70     10.83 o 
   2  14   7        9.23        2.32     11.97 o 
   3  14   7       14.57        3.20     13.68 o 
   4  14   7      721.35      681.55     42.21 o 
   5  14   7     1065.14     1082.65     34.17 o 
   6  14   7     1209.06     1221.45     41.41 o 
   7  14   7     1404.84     1458.49     43.98 o 
   8  14   7     2150.62     2165.15     72.60 o 
  -7  15   7       78.53       52.21     19.20 o 
  -6  15   7      748.04      752.62     48.88 o 
  -5  15   7     1118.09     1171.05     60.88 o 
  -4  15   7     1293.10     1168.84     59.22 o 
  -3  15   7     1931.27     1986.91     77.70 o 
  -2  15   7     1715.06     1795.83    109.06 o 
  -1  15   7     1254.55     1273.39     41.74 o 
   0  15   7      270.54      276.20     22.19 o 
   1  15   7     1067.18     1110.63     45.81 o 
   2  15   7     1640.18     1602.08     51.88 o 
   3  15   7      885.23      848.82     38.06 o 
   4  15   7     1013.60     1067.24     42.79 o 
   5  15   7      731.99      784.56     50.57 o 
   6  15   7      261.89      291.57     36.08 o 
  -5  16   7       58.39       43.73     14.95 o 
  -4  16   7        5.22       -6.21      6.21 o 
  -3  16   7      190.28      156.64     27.80 o 
  -2  16   7       92.60       72.42     13.36 o 
  -1  16   7        1.99        7.09      7.79 o 
   0  16   7        5.25        7.80      8.31 o 
   1  16   7       86.56      108.88     22.20 o 
   2  16   7       42.70       36.39     13.49 o 
   3  16   7        0.37       -6.14      6.21 o 
   4  16   7       13.03       20.95     11.84 o 
  -3  17   7      399.93      378.96     36.15 o 
  -2  17   7      217.10      217.08     32.32 o 
  -1  17   7      256.27      232.51     21.97 o 
   0  17   7      337.46      306.23     36.60 o 
 -16   0   8      943.63      974.96     41.06 o 
 -15   0   8     2352.89     2474.90     68.17 o 
 -14   0   8     3800.13     3821.25     88.36 o 
 -13   0   8     3776.41     3845.39     86.66 o 
 -12   0   8     3794.79     3907.04     58.47 o 
 -11   0   8     9470.84     9693.82    230.47 o 
 -10   0   8    10057.05     9927.00    100.06 o 
  -9   0   8     1103.71     1189.60     19.91 o 
  -8   0   8     5613.65     5772.36     54.77 o 
  -7   0   8    13862.08    13507.87    123.98 o 
  -6   0   8     6095.35     5816.59     60.23 o 
  -5   0   8    10674.43    10985.77    100.46 o 
  -4   0   8    15275.86    15273.10    158.55 o 
  -3   0   8       56.68       87.71      7.56 o 
  -2   0   8     1234.88     1086.60     14.54 o 
  -1   0   8      320.41      382.75     16.21 o 
   0   0   8      222.12      325.03      7.07 o 
   1   0   8     3359.96     3287.52     31.95 o 
   2   0   8     3451.75     3532.00     32.72 o 
   3   0   8      970.77      918.16     30.28 o 
   4   0   8     3298.00     3183.73     44.10 o 
   5   0   8     5314.76     5227.12     93.11 o 
   6   0   8       79.09       88.71      6.77 o 
   7   0   8      269.55      292.78     10.40 o 
   8   0   8    12923.74    12759.22    155.67 o 
   9   0   8     6490.79     6288.69     78.82 o 
  10   0   8     7654.87     7479.26     91.94 o 
  11   0   8     7474.20     7455.67    120.33 o 
  12   0   8     4163.52     4138.01     65.05 o 
  13   0   8     1344.66     1261.72     38.91 o 
  14   0   8     2494.21     2430.33     57.50 o 
 -16   1   8      148.99      159.69     20.38 o 
 -15   1   8      163.92      181.05     14.33 o 
 -14   1   8      111.64      115.94     11.47 o 
 -13   1   8        1.56        8.41      4.73 o 
 -12   1   8        7.67        5.21      3.61 o 
 -11   1   8      141.68      135.96      6.88 o 
 -10   1   8     1182.83     1214.05     16.50 o 
  -9   1   8       13.70       28.63      6.59 o 
  -8   1   8     5960.42     5917.30     41.78 o 
  -7   1   8    11974.15    11965.42     73.18 o 
  -6   1   8     7717.72     8087.79     55.46 o 
  -5   1   8     8199.68     8170.63     59.19 o 
  -4   1   8     7351.58     6931.95     49.97 o 
  -3   1   8     8387.19     8083.82     49.58 o 
  -2   1   8    11902.79    11755.69     69.91 o 
  -1   1   8    18372.31    18758.69    106.59 o 
   0   1   8     9277.67     9266.15     56.65 o 
   1   1   8     5962.22     5591.76     36.03 o 
   2   1   8     5476.60     5216.20     34.75 o 
   3   1   8    13289.98    13344.60     84.75 o 
   4   1   8    13039.56    13356.87     84.64 o 
   5   1   8     5360.25     5294.26     38.02 o 
   6   1   8     2974.81     2850.41     23.06 o 
   7   1   8     2794.06     2718.74     28.04 o 
   8   1   8      634.48      640.16     13.03 o 
   9   1   8      426.67      446.27     12.06 o 
  10   1   8      499.38      492.08     13.23 o 
  11   1   8      390.87      387.08     12.25 o 
  12   1   8       15.58       11.97      4.27 o 
  13   1   8        0.44        1.51      4.87 o 
  14   1   8      538.66      605.36     21.54 o 
 -16   2   8      161.39      135.73     20.29 o 
 -15   2   8      285.71      321.96     26.13 o 
 -14   2   8      339.02      321.59     25.74 o 
 -13   2   8      309.12      288.21     12.37 o 
 -12   2   8     2024.47     2040.00     30.40 o 
 -11   2   8     1000.79     1005.59     17.66 o 
 -10   2   8     3196.28     3172.30     33.64 o 
  -9   2   8     3977.54     3934.78     35.68 o 
  -8   2   8      204.24      195.06      6.44 o 
  -7   2   8       72.38       88.13      8.88 o 
  -6   2   8        2.20        6.52      1.90 o 
  -5   2   8      125.29      109.62      3.69 o 
  -4   2   8      107.37      140.82      4.85 o 
  -3   2   8      820.62      903.14     10.12 o 
  -2   2   8       57.92       54.02      3.24 o 
  -1   2   8       53.03       79.43      3.81 o 
   0   2   8     1504.98     1576.60     16.26 o 
   1   2   8      299.06      293.92      6.75 o 
   2   2   8      854.89     1008.02     15.15 o 
   3   2   8      982.60     1056.48     12.19 o 
   4   2   8     1296.69     1388.42     15.06 o 
   5   2   8      428.16      389.56      8.28 o 
   6   2   8     5846.69     5781.49     38.88 o 
   7   2   8     2803.82     2751.98     24.11 o 
   8   2   8        2.64        9.91      3.34 o 
   9   2   8      445.69      467.17     12.32 o 
  10   2   8      700.25      683.45     15.48 o 
  11   2   8      161.70      149.22     11.22 o 
  12   2   8      374.91      387.76     20.86 o 
  13   2   8      436.72      419.32     19.88 o 
  14   2   8       76.02       68.84      9.37 o 
 -16   3   8       29.31       13.60     11.40 o 
 -15   3   8        7.08        1.33      5.76 o 
 -14   3   8       52.89       45.16      7.93 o 
 -13   3   8        0.65       -4.74      5.31 o 
 -12   3   8       91.37      106.32      8.90 o 
 -11   3   8       20.66       23.54      5.08 o 
 -10   3   8        1.36        4.04      5.78 o 
  -9   3   8     1688.57     1655.02     26.68 o 
  -8   3   8       41.60       52.39      6.05 o 
  -7   3   8     1413.15     1415.02     17.05 o 
  -6   3   8      269.93      267.06      6.26 o 
  -5   3   8      192.30      217.06      5.35 o 
  -4   3   8     3212.48     3414.01     29.43 o 
  -3   3   8        0.85        3.88      2.57 o 
  -2   3   8       79.91       52.82      3.23 o 
  -1   3   8      257.42      257.61      9.64 o 
   0   3   8     2680.35     2934.75     26.63 o 
   1   3   8     1425.15     1413.94     16.61 o 
   2   3   8      525.24      652.92     11.02 o 
   3   3   8     1213.69     1276.73     16.63 o 
   4   3   8      496.50      515.53      8.67 o 
   5   3   8      745.46      738.70     11.12 o 
   6   3   8       74.50       76.84      4.40 o 
   7   3   8      607.56      611.79     10.62 o 
   8   3   8      316.96      321.30      8.16 o 
   9   3   8      361.56      361.29     13.93 o 
  10   3   8       33.23       34.18      5.25 o 
  11   3   8       15.87       16.48      4.66 o 
  12   3   8       28.90       29.96      5.74 o 
  13   3   8        5.64        3.56      4.97 o 
  14   3   8       15.00       20.07      6.53 o 
 -16   4   8      770.54      748.88     31.53 o 
 -15   4   8     1144.52     1166.50     29.68 o 
 -14   4   8      694.89      664.81     21.91 o 
 -13   4   8     1732.93     1693.90     30.76 o 
 -12   4   8     2041.83     2019.61     33.02 o 
 -11   4   8     2752.23     2735.54     33.78 o 
 -10   4   8     2072.92     2076.89     30.40 o 
  -9   4   8     1469.58     1479.35     24.00 o 
  -8   4   8     3741.73     3736.09     47.07 o 
  -7   4   8     3963.37     4012.50     42.00 o 
  -6   4   8     1501.34     1439.92     20.79 o 
  -5   4   8      741.78      763.51     14.11 o 
  -4   4   8      346.07      283.03      8.67 o 
  -3   4   8      224.59      254.16      9.36 o 
  -2   4   8      160.05      188.71      4.42 o 
  -1   4   8       78.09      110.09      4.13 o 
   0   4   8     1970.69     2089.41     19.55 o 
   1   4   8       93.24       82.17      4.30 o 
   2   4   8      962.12      915.76     13.54 o 
   3   4   8      687.92      654.16     11.56 o 
   4   4   8     2410.38     2316.82     25.15 o 
   5   4   8     2460.59     2352.08     26.19 o 
   6   4   8      824.68      825.38     14.25 o 
   7   4   8     3008.52     2972.98     29.54 o 
   8   4   8     3341.69     3302.00     29.42 o 
   9   4   8     3038.28     3099.53     30.15 o 
  10   4   8     1642.88     1630.08     22.81 o 
  11   4   8     1273.67     1283.55     25.02 o 
  12   4   8     1316.07     1353.27     31.49 o 
  13   4   8      985.08     1024.12     26.12 o 
  14   4   8      750.86      712.58     38.28 o 
 -15   5   8       91.47       61.98      9.60 o 
 -14   5   8        5.70        7.34      6.26 o 
 -13   5   8       78.55       83.45      8.80 o 
 -12   5   8      231.53      206.58     11.78 o 
 -11   5   8     1721.67     1697.54     28.14 o 
 -10   5   8      629.33      675.00     16.52 o 
  -9   5   8     2828.17     2869.93     36.04 o 
  -8   5   8     3044.07     3036.50     36.18 o 
  -7   5   8     4635.78     4504.02     40.63 o 
  -6   5   8     5693.06     5797.74     48.19 o 
  -5   5   8    11124.17    10871.33     79.16 o 
  -4   5   8    16642.97    16631.42    176.26 o 
  -3   5   8    18619.81    18762.09    133.97 o 
  -2   5   8    11087.99    10861.63     90.95 o 
  -1   5   8     9092.63     9114.56    111.09 o 
   0   5   8    20104.51    20427.14    121.43 o 
   1   5   8     4885.38     4548.12     34.47 o 
   2   5   8     6910.06     6741.58     51.60 o 
   3   5   8     8162.03     8221.55     61.77 o 
   4   5   8     5681.75     5632.44     49.48 o 
   5   5   8     6359.13     6488.99     48.79 o 
   6   5   8     5914.20     6024.91     47.22 o 
   7   5   8     2094.87     2095.20     26.30 o 
   8   5   8     1551.89     1496.21     21.03 o 
   9   5   8       41.52       50.76      5.16 o 
  10   5   8       68.90       63.17      7.87 o 
  11   5   8        2.80        3.59      3.39 o 
  12   5   8        1.04        3.13      5.56 o 
  13   5   8       49.27       48.39     13.19 o 
 -15   6   8     1787.60     1801.89     49.12 o 
 -14   6   8     2978.50     2914.82     44.65 o 
 -13   6   8     4605.25     4624.57     57.95 o 
 -12   6   8     5473.67     5462.29     74.39 o 
 -11   6   8     3332.35     3187.22     41.50 o 
 -10   6   8     4285.29     4212.25     48.44 o 
  -9   6   8     3672.36     3719.66     43.29 o 
  -8   6   8      896.50      909.52     17.96 o 
  -7   6   8     4311.63     4260.98     44.54 o 
  -6   6   8     6665.79     6462.21     52.65 o 
  -5   6   8     2548.56     2305.89     45.10 o 
  -4   6   8     3390.15     3335.46     35.30 o 
  -3   6   8     2690.84     2792.87     30.68 o 
  -2   6   8      384.19      408.16      9.75 o 
  -1   6   8      294.92      266.78      6.27 o 
   0   6   8      236.00      243.54      7.59 o 
   1   6   8     1235.76     1210.85     15.54 o 
   2   6   8     1092.41     1138.95     15.65 o 
   3   6   8      557.72      541.60     13.31 o 
   4   6   8     1758.31     1699.81     21.71 o 
   5   6   8      313.44      334.63      7.89 o 
   6   6   8     2034.91     2041.81     23.24 o 
   7   6   8     6851.56     6657.26     73.06 o 
   8   6   8     4056.30     4008.57     45.11 o 
   9   6   8     6402.85     6491.39     64.04 o 
  10   6   8     3045.08     3042.68     45.39 o 
  11   6   8     2265.17     2321.75     39.68 o 
  12   6   8     2664.35     2801.22     49.54 o 
  13   6   8     1094.52     1114.24     35.24 o 
 -15   7   8      432.24      443.25     19.47 o 
 -14   7   8      380.06      356.43     15.89 o 
 -13   7   8        0.82        0.57      6.02 o 
 -12   7   8       36.05       35.95      6.35 o 
 -11   7   8        3.32        7.81      4.42 o 
 -10   7   8       89.02       84.65      7.61 o 
  -9   7   8      616.89      609.89     15.51 o 
  -8   7   8      382.72      429.42     12.42 o 
  -7   7   8      491.35      465.25     13.97 o 
  -6   7   8     2564.62     2504.07     34.80 o 
  -5   7   8     7389.87     7364.94     75.77 o 
  -4   7   8     3324.34     3260.31     40.99 o 
  -3   7   8      634.49      604.93     11.93 o 
  -2   7   8     6099.23     6285.69     62.87 o 
  -1   7   8     4239.82     4195.58     32.76 o 
   0   7   8      320.20      329.39      9.90 o 
   1   7   8     2716.22     2880.71     23.23 o 
   2   7   8     4738.25     4838.05     36.24 o 
   3   7   8     2134.63     2020.04     19.95 o 
   4   7   8     1732.34     1823.77     22.59 o 
   5   7   8     5284.74     5302.62     50.56 o 
   6   7   8     3867.50     3682.68     40.42 o 
   7   7   8     1893.60     1844.30     27.28 o 
   8   7   8       39.74       45.60      6.33 o 
   9   7   8       67.84       66.30      7.13 o 
  10   7   8      420.47      428.12     14.39 o 
  11   7   8        5.41       -3.86      7.33 o 
  12   7   8       14.70       -1.35      6.74 o 
  13   7   8        9.41        1.62      9.84 o 
 -14   8   8       13.39       11.66      6.89 o 
 -13   8   8       37.99       37.15      8.53 o 
 -12   8   8       70.53       64.81     11.68 o 
 -11   8   8       52.23       30.33      6.06 o 
 -10   8   8      174.70      193.49     12.44 o 
  -9   8   8       34.37       31.65      5.20 o 
  -8   8   8       15.71       12.04      3.85 o 
  -7   8   8      157.55      128.66     10.05 o 
  -6   8   8      568.93      573.89     22.64 o 
  -5   8   8      358.25      357.52     21.35 o 
  -4   8   8        0.01       13.42      5.42 o 
  -3   8   8      202.93      206.00      8.39 o 
  -2   8   8      118.38      152.03      5.62 o 
  -1   8   8     2085.41     2015.08     23.50 o 
   0   8   8     1249.24     1267.53     17.84 o 
   1   8   8      284.70      276.39      8.65 o 
   2   8   8        1.32        6.66      3.41 o 
   3   8   8      107.63       96.66      8.09 o 
   4   8   8      961.25      838.11     13.38 o 
   5   8   8      448.34      432.69     12.64 o 
   6   8   8       33.07       32.73      4.86 o 
   7   8   8        1.67        5.93      3.76 o 
   8   8   8        0.38        7.50      3.93 o 
   9   8   8       88.85       89.67      7.77 o 
  10   8   8      344.17      396.44     25.67 o 
  11   8   8       82.25       85.52     10.83 o 
  12   8   8        0.14       -4.30      6.78 o 
 -14   9   8       27.41       16.84      9.15 o 
 -13   9   8      107.42      121.01     14.92 o 
 -12   9   8       14.57       13.88      5.42 o 
 -11   9   8      154.45      154.94     10.60 o 
 -10   9   8       22.26       21.05      6.44 o 
  -9   9   8      519.57      511.45     21.52 o 
  -8   9   8     2027.27     1926.67     67.04 o 
  -7   9   8      348.50      283.51     24.93 o 
  -6   9   8       14.25       11.70      8.55 o 
  -5   9   8      339.18      354.26     17.25 o 
  -4   9   8     1320.19     1309.56     33.82 o 
  -3   9   8     2844.46     2704.37     51.94 o 
  -2   9   8      954.15      964.39     24.69 o 
  -1   9   8     3603.04     3509.77     45.90 o 
   0   9   8     4287.53     4181.95     41.89 o 
   1   9   8     1760.50     1729.48     21.15 o 
   2   9   8     4097.30     4026.67     42.18 o 
   3   9   8     3241.09     3376.30     43.57 o 
   4   9   8     1395.43     1508.33     27.74 o 
   5   9   8     1806.27     1825.68     31.80 o 
   6   9   8     1249.59     1241.92     19.40 o 
   7   9   8       15.58        9.59      3.70 o 
   8   9   8      262.53      257.89     11.11 o 
   9   9   8      432.19      417.67     13.71 o 
  10   9   8      101.13      109.38      8.71 o 
  11   9   8       40.77       30.42      8.48 o 
  12   9   8       23.60       31.04      8.95 o 
 -13  10   8     1999.27     1998.73     39.75 o 
 -12  10   8     1951.61     1906.92     40.34 o 
 -11  10   8     1779.52     1777.53     45.80 o 
 -10  10   8     3731.55     3763.03     68.90 o 
  -9  10   8     3556.09     3515.71    100.22 o 
  -8  10   8     2378.59     2280.72     76.67 o 
  -7  10   8      788.37      756.93     41.88 o 
  -6  10   8     1074.89     1101.16     49.59 o 
  -5  10   8     2640.39     2545.24     51.32 o 
  -4  10   8     1007.28     1074.65     31.46 o 
  -3  10   8      973.80      969.26     30.01 o 
  -2  10   8     1202.16     1202.95     28.89 o 
  -1  10   8      620.85      658.14     20.95 o 
   0  10   8       78.37       69.80      8.68 o 
   1  10   8        4.51        6.72      2.82 o 
   2  10   8      712.25      712.42     15.78 o 
   3  10   8     1051.94     1107.34     20.38 o 
   4  10   8      420.92      444.96     15.38 o 
   5  10   8     1969.65     1938.77     33.80 o 
   6  10   8     3408.20     3323.76     47.74 o 
   7  10   8     3103.72     2995.26     45.93 o 
   8  10   8     2219.04     2246.98     39.85 o 
   9  10   8      918.86      975.05     20.94 o 
  10  10   8     2012.48     2039.61     33.74 o 
  11  10   8     1456.17     1507.18     36.75 o 
 -12  11   8        2.07       12.41      9.41 o 
 -11  11   8        1.26       -7.06      7.50 o 
 -10  11   8     1091.33     1094.85     35.06 o 
  -9  11   8     1592.38     1644.87     67.09 o 
  -8  11   8     2607.29     2585.79     85.71 o 
  -7  11   8     1742.81     1708.28     66.54 o 
  -6  11   8     4461.20     4223.00    111.40 o 
  -5  11   8     6840.81     6726.48    245.83 o 
  -4  11   8     4831.51     4825.27     88.83 o 
  -3  11   8     5360.94     5396.24    105.37 o 
  -2  11   8     6384.87     6392.37     97.05 o 
  -1  11   8     4454.31     4374.04     63.98 o 
   0  11   8     3585.64     3467.95     55.17 o 
   1  11   8     7205.02     7211.87     84.80 o 
   2  11   8     5467.37     5464.51     71.16 o 
   3  11   8     3741.43     3757.41     72.79 o 
   4  11   8     2915.28     2991.76     43.56 o 
   5  11   8     2244.54     2332.15     53.54 o 
   6  11   8     1093.98     1062.16     46.97 o 
   7  11   8      993.17      946.40     25.11 o 
   8  11   8      463.13      468.95     18.45 o 
   9  11   8      379.43      376.50     22.32 o 
  10  11   8      192.87      175.57     22.51 o 
 -12  12   8     1261.39     1343.41     42.63 o 
 -11  12   8     1209.89     1236.87     40.00 o 
 -10  12   8     1120.08     1012.56     55.05 o 
  -9  12   8     1001.25     1007.28     53.81 o 
  -8  12   8     2095.04     1883.38     74.35 o 
  -7  12   8     2163.89     1989.74     75.10 o 
  -6  12   8      266.24      281.85     31.64 o 
  -5  12   8      137.94      163.12     23.89 o 
  -4  12   8      279.57      271.42     18.47 o 
  -3  12   8      466.37      429.00     21.58 o 
  -2  12   8      180.27      171.23     23.92 o 
  -1  12   8      162.94      155.33     13.17 o 
   0  12   8      487.76      471.63     19.37 o 
   1  12   8      580.18      650.51     37.50 o 
   2  12   8      472.72      456.94     19.19 o 
   3  12   8      589.29      604.62     23.06 o 
   4  12   8      438.01      438.78     16.18 o 
   5  12   8      870.06      901.50     23.73 o 
   6  12   8      617.18      607.27     20.21 o 
   7  12   8      579.11      583.54     21.72 o 
   8  12   8     1417.89     1454.26     37.18 o 
   9  12   8     1342.80     1242.10     54.17 o 
  10  12   8     1503.36     1590.94     70.36 o 
 -10  13   8       38.16       44.50     16.10 o 
  -9  13   8      224.95      216.96     31.23 o 
  -8  13   8        2.66        7.23     12.46 o 
  -7  13   8        0.95        0.64      9.26 o 
  -6  13   8      428.57      476.47     37.26 o 
  -5  13   8      456.88      470.89     36.37 o 
  -4  13   8      217.13      238.89     18.54 o 
  -3  13   8      403.58      379.23     21.44 o 
  -2  13   8      202.87      169.64     16.58 o 
  -1  13   8      130.13      109.21     14.05 o 
   0  13   8      143.88      149.92     13.83 o 
   1  13   8      171.63      161.64     14.25 o 
   2  13   8      345.74      318.70     22.49 o 
   3  13   8      250.79      211.93     21.15 o 
   4  13   8      357.67      396.31     16.14 o 
   5  13   8       99.38      122.94     10.99 o 
   6  13   8      253.76      298.69     16.01 o 
   7  13   8      129.34      125.67     12.97 o 
   8  13   8      271.66      249.42     21.38 o 
   9  13   8      124.81      126.09     23.17 o 
  -9  14   8       34.78       30.28     14.99 o 
  -8  14   8      443.22      461.26     38.81 o 
  -7  14   8      448.71      463.90     38.58 o 
  -6  14   8      194.36      186.52     28.10 o 
  -5  14   8      174.98      168.33     26.18 o 
  -4  14   8        7.51       -0.06      8.60 o 
  -3  14   8      115.66      100.08     14.08 o 
  -2  14   8       33.08       29.62      8.99 o 
  -1  14   8        8.14       18.73     10.58 o 
   0  14   8        3.49       -3.44      5.99 o 
   1  14   8      110.61      116.43     13.07 o 
   2  14   8     1245.47     1337.67     46.11 o 
   3  14   8      108.58      134.91     18.10 o 
   4  14   8        5.67        3.48      9.75 o 
   5  14   8      480.87      499.37     23.24 o 
   6  14   8       35.35       97.07     28.00 o 
   7  14   8        4.76        3.14      7.86 o 
  -7  15   8      155.34      179.08     28.87 o 
  -6  15   8     1183.66     1130.18     60.14 o 
  -5  15   8     2115.00     2130.29     83.70 o 
  -4  15   8     1523.83     1453.05     67.29 o 
  -3  15   8     2277.85     2352.00     85.31 o 
  -2  15   8     2763.38     2776.37     64.33 o 
  -1  15   8     1566.18     1652.20     48.18 o 
   0  15   8     2084.08     2136.53     84.71 o 
   1  15   8     2376.36     2371.33     86.75 o 
   2  15   8     3476.81     3373.01     96.25 o 
   3  15   8     1791.70     1883.26     78.42 o 
   4  15   8      140.74      169.09     26.88 o 
   5  15   8      328.44      327.32     37.91 o 
   6  15   8      731.83      781.46     41.96 o 
  -5  16   8      272.16      279.03     35.59 o 
  -4  16   8      272.31      265.82     34.66 o 
  -3  16   8      632.07      669.25     45.56 o 
  -2  16   8      420.88      418.24     29.23 o 
  -1  16   8      152.18      135.63     22.48 o 
   0  16   8        0.33       -6.50      6.50 o 
   1  16   8       27.64       32.42     13.63 o 
   2  16   8      104.00      144.07     24.80 o 
   3  16   8      149.15      168.22     28.17 o 
  -2  17   8     1702.28     1843.75     78.17 o 
  -1  17   8     1256.93     1313.37     45.48 o 
   0  17   8     1948.73     2190.56     86.48 o 
 -16   1   9       73.80      106.90     17.35 o 
 -15   1   9       78.29      103.14     16.57 o 
 -14   1   9        8.22        3.89      5.89 o 
 -13   1   9       78.87       74.41      7.55 o 
 -12   1   9      462.15      466.78     14.71 o 
 -11   1   9      920.39      958.62     16.09 o 
 -10   1   9      637.64      650.64     13.71 o 
  -9   1   9     5069.58     5074.72     44.19 o 
  -8   1   9     2153.17     2144.17     24.62 o 
  -7   1   9      813.45      804.64     10.84 o 
  -6   1   9     2816.25     2821.27     24.91 o 
  -5   1   9     5798.17     5721.80     39.96 o 
  -4   1   9      409.56      337.93      6.14 o 
  -3   1   9     8643.61     8628.38     49.42 o 
  -2   1   9     8298.22     8715.16     56.42 o 
  -1   1   9     7386.60     7425.73     47.06 o 
   0   1   9    10405.73    10638.86     64.83 o 
   1   1   9     4832.69     4718.90     32.17 o 
   2   1   9     3473.32     3341.67     27.52 o 
   3   1   9     1290.15     1257.99     15.63 o 
   4   1   9     1038.23     1037.24     12.82 o 
   5   1   9     1209.50     1241.62     14.64 o 
   6   1   9       25.68       28.29      3.83 o 
   7   1   9      585.73      611.92     12.26 o 
   8   1   9      873.31      887.56     17.76 o 
   9   1   9        0.78        1.55      3.17 o 
  10   1   9      204.56      220.04      9.93 o 
  11   1   9       21.36       18.41      4.54 o 
  12   1   9        2.85        4.93      4.14 o 
  13   1   9      310.94      296.95     17.36 o 
  14   1   9      155.44      144.36     12.87 o 
 -16   2   9     1889.74     1952.00     63.29 o 
 -15   2   9     1725.48     1680.47     57.21 o 
 -14   2   9     3551.62     3611.67    144.32 o 
 -13   2   9     2774.57     2757.13     54.16 o 
 -12   2   9     2266.58     2234.39     31.26 o 
 -11   2   9     1861.56     1910.47     27.44 o 
 -10   2   9     3999.93     3996.36     42.57 o 
  -9   2   9     1832.11     1955.75     22.35 o 
  -8   2   9     1496.11     1467.08     18.06 o 
  -7   2   9     4376.89     4237.40     40.20 o 
  -6   2   9     4348.25     4362.69     30.63 o 
  -5   2   9     1786.79     1719.96     19.38 o 
  -4   2   9       29.19       21.70      2.55 o 
  -3   2   9     1014.23     1007.26     11.49 o 
  -2   2   9      118.85      186.65      4.66 o 
  -1   2   9     2397.85     2503.98     20.14 o 
   0   2   9     4188.25     4358.72     34.45 o 
   1   2   9     2350.26     2325.39     19.98 o 
   2   2   9     7514.50     7586.48     63.02 o 
   3   2   9     2514.20     2350.84     20.94 o 
   4   2   9     8829.58     8544.88     55.72 o 
   5   2   9     7817.52     7794.34     55.66 o 
   6   2   9     2911.26     2938.95     26.43 o 
   7   2   9     5011.01     4979.55     40.48 o 
   8   2   9     9221.26     9242.20     90.73 o 
   9   2   9     5253.08     5243.83     49.82 o 
  10   2   9     3129.68     3113.89     36.54 o 
  11   2   9     1510.66     1503.58     26.76 o 
  12   2   9     1071.26     1111.23     33.31 o 
  13   2   9     1422.53     1454.13     32.73 o 
 -16   3   9       21.56       22.16     11.58 o 
 -15   3   9        7.36       -5.71      5.71 o 
 -14   3   9       56.39       51.03      8.44 o 
 -13   3   9      120.85      119.87     15.31 o 
 -12   3   9      880.25      867.15     23.02 o 
 -11   3   9      593.87      597.41     16.39 o 
 -10   3   9      980.71     1030.93     24.54 o 
  -9   3   9     2432.32     2438.55     47.32 o 
  -8   3   9     6790.59     6966.01     94.54 o 
  -7   3   9     3603.38     3618.97     36.61 o 
  -6   3   9     5572.21     5591.04     49.98 o 
  -5   3   9    10803.59    10849.77     86.46 o 
  -4   3   9     9215.22     8929.68     61.67 o 
  -3   3   9    12454.20    12137.81     87.13 o 
  -2   3   9    21654.63    21761.08    141.77 o 
  -1   3   9    25208.60    25661.86    157.86 o 
   0   3   9    29868.63    30658.92    214.12 o 
   1   3   9    17898.97    18125.79    128.87 o 
   2   3   9     8679.91     8676.92     63.71 o 
   3   3   9     7554.01     7519.86     61.12 o 
   4   3   9     6352.23     6398.02     44.46 o 
   5   3   9     4787.30     4777.62     36.59 o 
   6   3   9      897.04      899.68     13.78 o 
   7   3   9     1060.62     1045.64     14.40 o 
   8   3   9     1439.81     1407.65     18.22 o 
   9   3   9       97.65       88.78      6.26 o 
  10   3   9       30.93       28.26      4.96 o 
  11   3   9       86.14       68.71      7.17 o 
  12   3   9       39.52       48.03      7.10 o 
  13   3   9      156.73      148.37     12.04 o 
 -16   4   9      509.80      492.18     26.14 o 
 -15   4   9      701.29      703.09     23.22 o 
 -14   4   9      830.39      813.09     24.20 o 
 -13   4   9     2164.51     2158.23     55.12 o 
 -12   4   9     2087.56     2024.32     42.41 o 
 -11   4   9     2488.71     2462.48     40.41 o 
 -10   4   9     1414.93     1398.08     24.26 o 
  -9   4   9     1502.72     1545.48     27.89 o 
  -8   4   9     1451.54     1503.95     31.09 o 
  -7   4   9     1908.73     2013.70     35.54 o 
  -6   4   9     2918.31     2907.57     33.13 o 
  -5   4   9     7082.49     6922.24     61.34 o 
  -4   4   9     3353.13     3320.44     29.00 o 
  -3   4   9      201.96      199.32      7.64 o 
  -2   4   9       13.79       21.88      3.05 o 
  -1   4   9     1019.36     1101.59     12.38 o 
   0   4   9      593.03      600.94     10.72 o 
   1   4   9     1778.31     1728.51     19.41 o 
   2   4   9      602.75      591.38     10.96 o 
   3   4   9     3371.23     3373.02     32.26 o 
   4   4   9     2956.57     2999.93     30.56 o 
   5   4   9     2628.43     2674.00     29.07 o 
   6   4   9     1160.17     1165.94     17.40 o 
   7   4   9     4043.58     4001.37     36.56 o 
   8   4   9     4166.91     4183.30     36.31 o 
   9   4   9     1653.85     1684.08     33.65 o 
  10   4   9     1424.94     1412.32     21.28 o 
  11   4   9     1411.60     1406.76     25.34 o 
  12   4   9     1508.00     1545.03     29.46 o 
  13   4   9      945.85      986.72     25.92 o 
 -15   5   9       21.93       20.13      7.15 o 
 -14   5   9        0.43        2.36      5.62 o 
 -13   5   9       94.42      103.94      9.65 o 
 -12   5   9      108.96      111.50      9.45 o 
 -11   5   9        6.23        2.09      4.21 o 
 -10   5   9      310.48      288.03     11.36 o 
  -9   5   9       80.83       95.34      7.42 o 
  -8   5   9       67.41       63.66      6.24 o 
  -7   5   9       53.42       57.79      6.70 o 
  -6   5   9       60.80       60.99      4.87 o 
  -5   5   9      399.87      409.70     11.49 o 
  -4   5   9     4204.27     4076.51     53.00 o 
  -3   5   9     2294.78     2300.93     36.91 o 
  -2   5   9      661.78      664.36     11.91 o 
  -1   5   9     2625.80     2589.59     30.42 o 
   0   5   9     1530.24     1575.52     14.60 o 
   1   5   9      117.85      115.55      5.62 o 
   2   5   9        2.22       10.18      4.95 o 
   3   5   9      168.59      207.41      9.34 o 
   4   5   9        1.47        0.81      2.54 o 
   5   5   9       55.13       42.92      4.19 o 
   6   5   9      726.92      698.16     13.19 o 
   7   5   9       18.05       28.33      3.93 o 
   8   5   9      668.40      680.71     16.65 o 
   9   5   9        3.21        8.84      4.57 o 
  10   5   9      110.32      107.41      7.92 o 
  11   5   9        0.85        3.37      4.08 o 
  12   5   9      147.81      131.38     14.26 o 
  13   5   9       26.93       23.79      8.47 o 
 -15   6   9      171.84      146.08     29.00 o 
 -14   6   9      411.85      417.72     18.35 o 
 -13   6   9      756.50      769.13     33.33 o 
 -12   6   9      193.81      167.36     12.79 o 
 -11   6   9      504.86      452.52     14.76 o 
 -10   6   9     1151.78     1150.43     22.63 o 
  -9   6   9      428.76      455.97     21.82 o 
  -8   6   9      438.51      446.60     12.86 o 
  -7   6   9     1285.73     1311.72     18.91 o 
  -6   6   9      543.76      558.50     12.51 o 
  -5   6   9       91.23       88.83      8.74 o 
  -4   6   9       39.37       57.21      6.01 o 
  -3   6   9        3.21       -1.04      2.35 o 
  -2   6   9     1719.75     1627.57     17.82 o 
  -1   6   9      871.71      871.83     11.95 o 
   0   6   9       38.75       49.90      5.45 o 
   1   6   9      551.50      493.04     10.10 o 
   2   6   9      414.54      383.93      9.24 o 
   3   6   9      175.67      142.17      8.58 o 
   4   6   9       48.73       65.80      4.21 o 
   5   6   9      496.15      574.09     11.14 o 
   6   6   9      407.64      445.42     10.37 o 
   7   6   9      973.99      976.21     19.46 o 
   8   6   9      457.49      447.47     14.79 o 
   9   6   9      223.99      214.41     10.95 o 
  10   6   9      230.50      216.56     13.04 o 
  11   6   9      333.37      330.76     15.13 o 
  12   6   9      903.48      963.36     49.11 o 
  13   6   9      455.81      472.60     23.47 o 
 -15   7   9      177.33      164.97     14.34 o 
 -14   7   9       28.60       27.07      6.98 o 
 -13   7   9      227.02      229.98     13.35 o 
 -12   7   9      236.55      229.15     12.31 o 
 -11   7   9      108.40       90.00      8.31 o 
 -10   7   9     1083.34     1017.67     28.23 o 
  -9   7   9     1104.95     1076.75     32.41 o 
  -8   7   9     3703.60     3547.17     41.58 o 
  -7   7   9     2920.54     2865.75     38.92 o 
  -6   7   9     2872.11     2929.99     39.85 o 
  -5   7   9     5484.50     5467.68     66.75 o 
  -4   7   9    11731.87    11516.04    110.32 o 
  -3   7   9     9894.61     9778.53    105.75 o 
  -2   7   9    15684.96    15464.09     96.44 o 
  -1   7   9     5203.66     5080.90     38.66 o 
   0   7   9     1241.52     1144.03     14.57 o 
   1   7   9     2685.51     2732.52     30.87 o 
   2   7   9     3697.18     3714.13     34.67 o 
   3   7   9     4230.38     4328.70     45.32 o 
   4   7   9     2996.71     2984.77     31.86 o 
   5   7   9     2877.25     2784.15     33.19 o 
   6   7   9      693.73      655.41     17.40 o 
   7   7   9      748.41      708.33     17.31 o 
   8   7   9      231.71      236.75     11.90 o 
   9   7   9      267.49      299.07     12.11 o 
  10   7   9        4.60        9.15      5.40 o 
  11   7   9       27.81       35.45      8.31 o 
  12   7   9       76.29       71.90     11.89 o 
 -14   8   9     1744.19     1773.03     38.19 o 
 -13   8   9     2300.10     2293.61     38.81 o 
 -12   8   9     2565.20     2547.19     38.77 o 
 -11   8   9     1653.18     1639.05     29.08 o 
 -10   8   9     2496.45     2428.58     35.38 o 
  -9   8   9     3402.98     3336.06     41.70 o 
  -8   8   9     2081.07     2150.50     34.09 o 
  -7   8   9     1135.16     1076.90     32.72 o 
  -6   8   9      953.19      900.65     19.98 o 
  -5   8   9     2020.37     2036.53     31.80 o 
  -4   8   9     1085.90     1164.39     22.54 o 
  -3   8   9      258.63      219.25      8.91 o 
  -2   8   9      794.77      810.33     12.85 o 
  -1   8   9      685.24      745.19     11.46 o 
   0   8   9     3274.87     3436.78     34.19 o 
   1   8   9     2658.21     2646.33     29.37 o 
   2   8   9     1650.00     1579.13     24.57 o 
   3   8   9     2417.04     2465.25     33.08 o 
   4   8   9     3697.07     3546.62     33.17 o 
   5   8   9     4778.88     4636.66     46.51 o 
   6   8   9     5313.14     5215.97     52.29 o 
   7   8   9     6313.08     6151.38     64.55 o 
   8   8   9     3535.05     3589.79     43.18 o 
   9   8   9     2543.67     2672.21     39.96 o 
  10   8   9     2182.54     2216.61     34.17 o 
  11   8   9     2695.48     2683.49     54.67 o 
  12   8   9     2002.12     2001.80     47.04 o 
 -14   9   9       12.35       12.00     10.77 o 
 -13   9   9        5.38       10.12      6.15 o 
 -12   9   9      199.20      214.41     12.34 o 
 -11   9   9     1869.84     1911.41     32.29 o 
 -10   9   9      963.05      900.86     23.30 o 
  -9   9   9     1657.94     1682.33     31.14 o 
  -8   9   9     2201.55     2180.68     72.79 o 
  -7   9   9     4034.54     3719.20     98.49 o 
  -6   9   9     3548.42     3459.22     92.62 o 
  -5   9   9     2657.91     2598.85     78.15 o 
  -4   9   9     2629.28     2620.07     51.69 o 
  -3   9   9     3999.34     4050.03     58.21 o 
  -2   9   9     3385.43     3279.68     46.03 o 
  -1   9   9    10019.19     9834.97     87.11 o 
   0   9   9    15208.86    15066.44    107.21 o 
   1   9   9     7047.09     7197.75     54.15 o 
   2   9   9     5837.07     5794.21     58.24 o 
   3   9   9     4310.06     4169.13     64.69 o 
   4   9   9      492.78      545.65     16.83 o 
   5   9   9      362.25      425.51     15.58 o 
   6   9   9     1502.43     1514.94     22.56 o 
   7   9   9      412.56      414.06     12.21 o 
   8   9   9        7.88       10.33      4.32 o 
   9   9   9      358.20      358.00     16.61 o 
  10   9   9      124.48      101.96      9.45 o 
  11   9   9       70.70       65.00     12.96 o 
 -13  10   9      117.04      130.38     14.94 o 
 -12  10   9      250.79      265.44     15.57 o 
 -11  10   9      548.28      476.38     24.24 o 
 -10  10   9      427.32      421.28     21.89 o 
  -9  10   9      298.20      300.45     28.61 o 
  -8  10   9      583.19      598.93     37.86 o 
  -7  10   9       41.91       30.40     11.60 o 
  -6  10   9      511.87      535.27     34.86 o 
  -5  10   9     1064.65     1038.17     31.48 o 
  -4  10   9      540.81      501.08     38.30 o 
  -3  10   9      616.88      547.61     22.84 o 
  -2  10   9       60.38       34.52      6.96 o 
  -1  10   9        7.16        2.85      4.48 o 
   0  10   9      123.91      116.19      8.46 o 
   1  10   9       96.88       82.39      6.27 o 
   2  10   9      595.34      583.35     13.80 o 
   3  10   9       39.55       38.00      7.65 o 
   4  10   9      605.54      660.52     25.36 o 
   5  10   9     1259.22     1286.87     27.50 o 
   6  10   9     1018.02     1050.72     26.47 o 
   7  10   9      753.82      750.81     24.40 o 
   8  10   9      386.90      371.52     22.34 o 
   9  10   9      474.01      458.10     13.50 o 
  10  10   9      797.77      831.98     26.04 o 
  11  10   9      214.55      245.24     34.47 o 
 -12  11   9       23.34       21.06     22.08 o 
 -11  11   9      199.28      191.84     18.54 o 
 -10  11   9      114.50       76.23     18.34 o 
  -9  11   9       29.43       23.44     12.67 o 
  -8  11   9      331.12      269.11     30.94 o 
  -7  11   9      142.94      149.17     23.22 o 
  -6  11   9        0.28        1.22      8.77 o 
  -5  11   9      462.06      471.74     21.98 o 
  -4  11   9      533.46      496.53     22.57 o 
  -3  11   9      122.63      120.04     23.60 o 
  -2  11   9       96.25       91.20     10.44 o 
  -1  11   9      127.61      112.86     11.38 o 
   0  11   9       15.52       17.64      6.10 o 
   1  11   9      246.43      235.38     10.14 o 
   2  11   9      293.37      272.88     10.81 o 
   3  11   9        4.44       12.56      5.08 o 
   4  11   9       33.83       49.69      8.70 o 
   5  11   9        5.26        6.66      5.22 o 
   6  11   9       27.10       13.12      6.88 o 
   7  11   9       34.09       48.50     12.32 o 
   8  11   9       12.10       22.60      8.15 o 
   9  11   9        4.65        4.72      7.69 o 
  10  11   9       37.98       27.83     10.09 o 
 -11  12   9      516.53      486.28     29.12 o 
 -10  12   9      521.33      503.52     39.61 o 
  -9  12   9      787.66      780.30     48.12 o 
  -8  12   9      979.28      978.63     52.60 o 
  -7  12   9      837.44      791.59     46.52 o 
  -6  12   9       46.90       46.28     15.24 o 
  -5  12   9      375.96      393.08     31.76 o 
  -4  12   9      439.83      403.37     21.31 o 
  -3  12   9        1.84        0.34      4.54 o 
  -2  12   9       39.41       47.74      9.22 o 
  -1  12   9       26.96       47.35     15.56 o 
   0  12   9       76.10       87.32     10.45 o 
   1  12   9      136.70      122.12     12.35 o 
   2  12   9      170.92      182.22     14.65 o 
   3  12   9      431.66      436.36     21.97 o 
   4  12   9      966.09      964.99     24.22 o 
   5  12   9      435.88      437.02     16.95 o 
   6  12   9     1058.47     1062.99     26.92 o 
   7  12   9     1578.93     1639.81     34.90 o 
   8  12   9     1079.18     1047.68     36.94 o 
   9  12   9      633.87      687.59     41.58 o 
 -10  13   9     1112.24     1154.98     60.64 o 
  -9  13   9      976.42      924.17     54.12 o 
  -8  13   9     1035.96      915.99     53.04 o 
  -7  13   9     1431.75     1346.79     63.82 o 
  -6  13   9     2101.58     2056.99     78.45 o 
  -5  13   9     3313.52     3340.28    102.11 o 
  -4  13   9     3110.83     3114.25     65.29 o 
  -3  13   9     5379.70     5147.40     89.38 o 
  -2  13   9     4449.70     4322.77    144.40 o 
  -1  13   9     3815.83     3898.83     75.22 o 
   0  13   9     3203.59     3067.50     55.38 o 
   1  13   9     3125.71     3083.94     55.44 o 
   2  13   9     4092.67     3994.01     84.23 o 
   3  13   9     2910.13     2916.20     70.52 o 
   4  13   9     1284.11     1334.70     33.79 o 
   5  13   9     1066.40     1108.20     27.53 o 
   6  13   9     1428.97     1392.55     31.81 o 
   7  13   9      606.04      574.24     28.00 o 
   8  13   9      414.22      411.50     24.50 o 
  -9  14   9      740.43      776.86     51.07 o 
  -8  14   9      869.46      932.72     54.91 o 
  -7  14   9      803.34      804.40     50.47 o 
  -6  14   9      467.29      426.32     36.60 o 
  -5  14   9      223.22      176.32     26.75 o 
  -4  14   9       89.33      121.04     21.92 o 
  -3  14   9       95.82       68.12     11.93 o 
  -2  14   9       14.45       -0.72      7.50 o 
  -1  14   9      210.91      154.43     17.08 o 
   0  14   9      131.41      108.91     14.65 o 
   1  14   9     1022.22     1066.04     31.94 o 
   2  14   9     1842.59     1927.19     56.90 o 
   3  14   9     1433.29     1466.32     49.99 o 
   4  14   9     1144.18     1156.22     32.27 o 
   5  14   9     1968.48     2107.51     52.52 o 
   6  14   9     2192.33     2182.04     54.58 o 
   7  14   9     1343.10     1369.45     57.03 o 
  -7  15   9      876.62      890.28     55.41 o 
  -6  15   9     1032.36      995.02     56.38 o 
  -5  15   9     1106.72     1078.24     58.90 o 
  -4  15   9     1475.59     1513.21     69.27 o 
  -3  15   9     1102.73     1243.80     41.86 o 
  -2  15   9     1533.34     1606.58     48.10 o 
  -1  15   9     1653.32     1595.96     48.08 o 
   0  15   9     1364.41     1381.99     44.50 o 
   1  15   9     1461.81     1400.53     66.04 o 
   2  15   9      555.34      523.62     40.71 o 
   3  15   9      205.34      206.17     30.60 o 
   4  15   9      271.04      253.65     34.20 o 
   5  15   9        4.55       -4.24      7.76 o 
  -5  16   9      143.63      193.77     30.84 o 
  -4  16   9       45.74       18.77     11.42 o 
  -3  16   9       18.85       13.41     13.55 o 
  -2  16   9       67.51       47.04     12.02 o 
  -1  16   9      191.82      197.21     20.44 o 
   0  16   9      189.69      193.01     19.74 o 
   1  16   9       66.98       72.59     18.57 o 
   2  16   9       11.39        5.34      9.15 o 
 -15   0  10     2563.51     2660.77     70.54 o 
 -14   0  10     1670.59     1746.12     53.91 o 
 -13   0  10      949.45      959.62     37.42 o 
 -12   0  10     3156.70     3189.51     51.50 o 
 -11   0  10     3921.02     3964.03     59.14 o 
 -10   0  10     4206.05     4354.98     62.16 o 
  -9   0  10    13181.97    13402.69    149.85 o 
  -8   0  10     4348.46     4373.25     51.77 o 
  -7   0  10      829.16      831.50     23.06 o 
  -6   0  10      311.89      343.66     13.91 o 
  -5   0  10       66.41       62.41      6.28 o 
  -4   0  10     6953.57     7836.19    106.23 o 
  -3   0  10     1180.34     1211.26     16.88 o 
  -2   0  10     2308.78     2593.48     35.15 o 
  -1   0  10      284.12      226.62     14.86 o 
   0   0  10     4628.11     4750.21     45.93 o 
   1   0  10     7210.19     7389.04     70.21 o 
   2   0  10      233.76      388.47     12.94 o 
   3   0  10     1271.08     1127.55     23.55 o 
   4   0  10     5002.96     4877.39     74.75 o 
   5   0  10     5102.53     5086.26     55.65 o 
   6   0  10     7295.79     7241.52     73.56 o 
   7   0  10    19594.58    19102.16    239.69 o 
   8   0  10     6833.18     6829.37    100.96 o 
   9   0  10     4992.38     4959.15     68.81 o 
  10   0  10     7473.59     7228.18     91.74 o 
  11   0  10     1679.28     1699.27     57.70 o 
  12   0  10     1107.05     1119.72     35.92 o 
  13   0  10     1768.57     1744.12     46.95 o 
 -16   1  10       21.31       37.95     12.66 o 
 -15   1  10       36.24       30.05     12.29 o 
 -14   1  10       12.88       16.10      7.04 o 
 -13   1  10      290.92      303.51     15.07 o 
 -12   1  10     1045.23     1104.60     29.25 o 
 -11   1  10     2268.27     2271.68     28.59 o 
 -10   1  10     3790.82     3790.70     36.80 o 
  -9   1  10     2153.38     2193.60     24.92 o 
  -8   1  10     6744.69     6747.12     54.26 o 
  -7   1  10     7256.07     7236.24     56.33 o 
  -6   1  10     8180.92     8116.47     60.81 o 
  -5   1  10     9990.16    10169.46     74.25 o 
  -4   1  10     7157.40     6845.93     41.97 o 
  -3   1  10     8522.20     8338.42     46.90 o 
  -2   1  10     9270.44     9221.90     60.19 o 
  -1   1  10     8579.52     8761.77     55.17 o 
   0   1  10    11888.25    12049.60     93.79 o 
   1   1  10     6249.07     6156.79     44.04 o 
   2   1  10     2280.64     2155.46     20.84 o 
   3   1  10     2489.08     2303.87     22.34 o 
   4   1  10     3548.88     3565.69     34.81 o 
   5   1  10     1771.95     1797.77     19.43 o 
   6   1  10     2656.38     2608.40     36.53 o 
   7   1  10     1685.11     1669.49     23.98 o 
   8   1  10      154.24      160.90     18.84 o 
   9   1  10      102.14      102.18      8.23 o 
  10   1  10      499.00      493.34     13.76 o 
  11   1  10      263.61      256.63     11.21 o 
  12   1  10      560.48      551.51     17.71 o 
  13   1  10      255.35      245.09     14.58 o 
 -16   2  10      440.41      439.38     29.89 o 
 -15   2  10      224.93      205.14     22.97 o 
 -14   2  10      645.07      646.29     23.55 o 
 -13   2  10      913.57      936.88     27.98 o 
 -12   2  10      939.97      981.80     24.43 o 
 -11   2  10      191.48      180.17      9.13 o 
 -10   2  10     1697.64     1697.89     21.20 o 
  -9   2  10        3.97        1.01      2.55 o 
  -8   2  10      301.99      326.65     10.34 o 
  -7   2  10       63.02       54.71      3.56 o 
  -6   2  10      151.18      172.14      5.28 o 
  -5   2  10        0.78       -1.94      1.94 o 
  -4   2  10      169.36      195.19      6.32 o 
  -3   2  10     1549.09     1629.66     16.46 o 
  -2   2  10     1515.73     1686.76     16.44 o 
  -1   2  10        0.65        3.12      1.76 o 
   0   2  10      104.20       95.27      4.24 o 
   1   2  10      427.49      431.17      8.45 o 
   2   2  10     2469.02     2515.15     25.47 o 
   3   2  10     2563.57     2524.57     36.30 o 
   4   2  10     1813.79     1764.32     18.50 o 
   5   2  10     2905.41     2889.94     36.27 o 
   6   2  10     2506.38     2485.90     25.30 o 
   7   2  10        3.19       14.65      3.16 o 
   8   2  10     1408.01     1430.48     23.57 o 
   9   2  10      913.08      882.03     17.61 o 
  10   2  10      339.10      344.74     11.65 o 
  11   2  10      541.73      527.75     15.93 o 
  12   2  10      393.95      385.69     16.54 o 
  13   2  10       73.11       70.82      9.26 o 
 -16   3  10        2.49        0.68      8.56 o 
 -15   3  10       20.61       26.59      8.66 o 
 -14   3  10       10.63       10.84      6.00 o 
 -13   3  10        2.83       13.71      5.70 o 
 -12   3  10      171.26      167.16     12.19 o 
 -11   3  10        4.47        9.94      8.41 o 
 -10   3  10      344.29      331.12     13.37 o 
  -9   3  10      820.83      884.07     23.67 o 
  -8   3  10      164.18      165.08      7.23 o 
  -7   3  10      117.19      124.25      6.47 o 
  -6   3  10      101.88      109.14      6.28 o 
  -5   3  10      175.91      185.28      6.15 o 
  -4   3  10     1411.85     1446.04     17.87 o 
  -3   3  10      597.43      653.97      9.13 o 
  -2   3  10     2747.45     2761.53     30.66 o 
  -1   3  10        2.15        6.49      2.27 o 
   0   3  10     2217.45     2212.24     24.57 o 
   1   3  10      242.76      255.83      8.03 o 
   2   3  10      135.09      132.21      7.93 o 
   3   3  10      272.37      286.67     11.27 o 
   4   3  10       13.15       14.13      3.34 o 
   5   3  10        4.41        3.36      2.18 o 
   6   3  10        2.90        5.85      2.48 o 
   7   3  10      462.63      449.44      9.89 o 
   8   3  10      523.87      513.58     10.92 o 
   9   3  10      563.74      570.17     15.02 o 
  10   3  10        0.41        3.21      6.39 o 
  11   3  10      174.77      184.10     10.92 o 
  12   3  10       95.06       94.28     15.05 o 
  13   3  10        9.30        0.87      5.23 o 
 -15   4  10     1065.63     1067.03     28.64 o 
 -14   4  10     1284.46     1320.96     31.33 o 
 -13   4  10     1558.13     1527.99     33.03 o 
 -12   4  10     1324.25     1302.42     47.69 o 
 -11   4  10     1887.64     1797.38     33.85 o 
 -10   4  10     2212.24     2181.57     36.63 o 
  -9   4  10      603.43      645.22     19.87 o 
  -8   4  10       14.94        4.74      5.16 o 
  -7   4  10       25.41       25.42      5.05 o 
  -6   4  10      226.92      229.33     14.19 o 
  -5   4  10        8.52       16.21      3.90 o 
  -4   4  10        6.46       12.97      2.75 o 
  -3   4  10        2.73        9.35      2.33 o 
  -2   4  10       43.13       46.47      4.84 o 
  -1   4  10     1946.10     2010.31     20.04 o 
   0   4  10     7027.65     6957.13     52.73 o 
   1   4  10     2111.49     1988.72     23.52 o 
   2   4  10     2320.11     2214.24     24.32 o 
   3   4  10     3559.37     3534.71     33.99 o 
   4   4  10     6524.15     6468.05     53.72 o 
   5   4  10     3393.59     3454.91     35.15 o 
   6   4  10     1191.97     1217.41     20.41 o 
   7   4  10     3224.54     3213.13     39.09 o 
   8   4  10     1748.15     1776.92     27.80 o 
   9   4  10     1803.31     1849.81     26.96 o 
  10   4  10     2333.38     2304.45     32.98 o 
  11   4  10     2033.76     2028.05     31.61 o 
  12   4  10     1358.59     1450.52     38.75 o 
  13   4  10      683.79      721.43     49.92 o 
 -15   5  10       41.95       33.24      8.02 o 
 -14   5  10      126.98      131.85     19.56 o 
 -13   5  10      754.39      773.38     23.43 o 
 -12   5  10     1845.43     1842.73     35.92 o 
 -11   5  10     3697.86     3698.26     53.20 o 
 -10   5  10     4394.86     4341.85     74.80 o 
  -9   5  10     5366.92     5301.64     56.00 o 
  -8   5  10     5446.80     5598.48     56.87 o 
  -7   5  10     7490.05     7391.82     61.02 o 
  -6   5  10     4344.98     4282.66     51.52 o 
  -5   5  10    10265.41    10217.20     88.24 o 
  -4   5  10    12020.19    11634.89     98.68 o 
  -3   5  10    12696.52    12372.05    106.94 o 
  -2   5  10     9032.07     8716.58     84.99 o 
  -1   5  10    10125.67    10032.00     64.40 o 
   0   5  10     9784.63     9767.43     75.31 o 
   1   5  10     4986.28     5022.77     41.92 o 
   2   5  10     3219.63     3237.60     31.27 o 
   3   5  10     4784.23     4682.72     53.17 o 
   4   5  10     1960.75     1944.16     26.52 o 
   5   5  10     1981.11     1989.22     32.82 o 
   6   5  10      401.04      418.95     10.61 o 
   7   5  10       82.84       89.20      6.52 o 
   8   5  10      111.35      104.10      7.03 o 
   9   5  10      285.03      285.18     10.05 o 
  10   5  10      124.06      115.53      8.29 o 
  11   5  10      656.61      625.62     20.07 o 
  12   5  10      785.33      762.80     52.43 o 
  13   5  10      725.64      700.29     37.40 o 
 -15   6  10     2485.14     2550.35     47.48 o 
 -14   6  10     1500.27     1470.73     38.56 o 
 -13   6  10     3203.24     3198.65     52.73 o 
 -12   6  10     3555.44     3610.15     47.38 o 
 -11   6  10     1309.36     1289.78     25.20 o 
 -10   6  10     2127.88     2156.92     46.62 o 
  -9   6  10     1576.38     1540.22     30.03 o 
  -8   6  10     1355.64     1292.40     22.60 o 
  -7   6  10       58.74       67.60      5.43 o 
  -6   6  10        4.27       11.49      4.87 o 
  -5   6  10      907.06      940.04     20.14 o 
  -4   6  10      939.63      960.54     18.35 o 
  -3   6  10     1803.24     1771.89     23.23 o 
  -2   6  10      176.05      170.15      6.57 o 
  -1   6  10      119.16      125.63      5.70 o 
   0   6  10     3311.24     3372.34     31.78 o 
   1   6  10      171.18      162.30      6.65 o 
   2   6  10     3096.81     2914.83     34.96 o 
   3   6  10     5527.90     5469.17     46.34 o 
   4   6  10     5073.06     5243.89     46.10 o 
   5   6  10     4734.34     4781.23     41.83 o 
   6   6  10     6069.15     6029.73     56.41 o 
   7   6  10     3851.34     3904.30     46.97 o 
   8   6  10     5205.05     5229.97     55.19 o 
   9   6  10     4022.16     3973.83     47.08 o 
  10   6  10     2034.12     2063.15     36.71 o 
  11   6  10     2538.29     2712.67     54.43 o 
  12   6  10     1724.99     1734.74     67.70 o 
 -14   7  10        8.66        5.05      6.09 o 
 -13   7  10      190.04      198.37     12.89 o 
 -12   7  10      598.46      617.81     18.58 o 
 -11   7  10     1135.59     1075.25     23.23 o 
 -10   7  10     1223.85     1204.12     25.48 o 
  -9   7  10     1419.23     1422.62     27.96 o 
  -8   7  10     1900.09     1835.91     28.38 o 
  -7   7  10     1174.87     1162.18     22.93 o 
  -6   7  10      468.71      503.74     15.49 o 
  -5   7  10      831.38      807.67     24.67 o 
  -4   7  10     2818.64     2754.97     38.72 o 
  -3   7  10     4130.54     4192.74     51.60 o 
  -2   7  10     7287.49     7166.95     77.11 o 
  -1   7  10     2358.04     2287.06     22.53 o 
   0   7  10     2869.29     2944.20     26.45 o 
   1   7  10     3405.32     3478.95     33.29 o 
   2   7  10      815.91      854.56     14.40 o 
   3   7  10      671.56      716.32     17.79 o 
   4   7  10     1469.35     1417.51     21.75 o 
   5   7  10     1042.41      992.75     18.60 o 
   6   7  10      463.89      470.64     13.36 o 
   7   7  10     1180.19     1151.19     21.81 o 
   8   7  10      135.18      118.67     10.34 o 
   9   7  10        1.13       -3.71      3.71 o 
  10   7  10        0.77       -4.45      4.45 o 
  11   7  10       31.85       36.80      9.39 o 
  12   7  10       68.14       52.21     15.03 o 
 -14   8  10       47.95       56.85      9.39 o 
 -13   8  10       49.72       57.78     14.17 o 
 -12   8  10       60.78       74.13      9.47 o 
 -11   8  10      769.14      789.77     20.20 o 
 -10   8  10       36.16       42.28      7.41 o 
  -9   8  10        6.22        3.98      8.79 o 
  -8   8  10      222.56      174.58     11.04 o 
  -7   8  10       97.48      101.99     10.49 o 
  -6   8  10       14.82       15.20      4.52 o 
  -5   8  10      112.53       89.81      7.82 o 
  -4   8  10      107.40      107.17      8.26 o 
  -3   8  10      109.47       90.94      7.12 o 
  -2   8  10     2110.68     2110.16     30.39 o 
  -1   8  10       83.57       92.14      5.18 o 
   0   8  10     2280.50     2341.67     21.21 o 
   1   8  10      152.19      162.45      5.80 o 
   2   8  10      119.48      134.99      4.46 o 
   3   8  10      445.87      429.76      8.28 o 
   4   8  10        0.72        1.20      2.91 o 
   5   8  10      437.91      426.84     11.89 o 
   6   8  10       21.14        5.05      3.83 o 
   7   8  10       77.22       84.05      7.48 o 
   8   8  10       84.01      102.44      8.97 o 
   9   8  10      899.27      889.52     20.54 o 
  10   8  10      296.42      311.27     16.48 o 
  11   8  10        0.99        6.22      6.95 o 
 -13   9  10      291.21      322.39     27.18 o 
 -12   9  10      167.58      163.99     11.59 o 
 -11   9  10       46.75       19.39      6.62 o 
 -10   9  10      493.15      524.20     18.28 o 
  -9   9  10      322.96      340.21     14.45 o 
  -8   9  10      487.77      492.67     46.29 o 
  -7   9  10      595.12      642.65     22.17 o 
  -6   9  10     1406.55     1468.39     48.91 o 
  -5   9  10     2452.58     2361.66     36.79 o 
  -4   9  10     1894.21     1805.45     30.98 o 
  -3   9  10     3556.67     3592.86     43.62 o 
  -2   9  10     1030.41     1004.97     25.92 o 
  -1   9  10      517.73      541.40     14.97 o 
   0   9  10     1433.43     1435.85     20.37 o 
   1   9  10     3518.06     3392.16     39.93 o 
   2   9  10     2536.16     2483.89     43.03 o 
   3   9  10     2033.28     2079.20     43.09 o 
   4   9  10      790.79      835.41     21.21 o 
   5   9  10      176.59      157.00     11.51 o 
   6   9  10       59.83       61.24      8.02 o 
   7   9  10       10.57        6.19      3.63 o 
   8   9  10       41.83       47.08      6.11 o 
   9   9  10       34.51       38.07      5.90 o 
  10   9  10        3.53        1.20      5.30 o 
  11   9  10       75.85       55.67     10.24 o 
 -13  10  10     1831.72     1847.08     41.22 o 
 -12  10  10     1676.47     1650.75     39.73 o 
 -11  10  10     1094.79     1095.00     29.41 o 
 -10  10  10      771.40      764.19     22.21 o 
  -9  10  10     1165.58     1192.73     56.01 o 
  -8  10  10     1447.59     1467.80     61.42 o 
  -7  10  10     1308.37     1216.99     54.49 o 
  -6  10  10      173.59      157.69     22.54 o 
  -5  10  10        6.26       20.82      6.84 o 
  -4  10  10       27.72       37.51      7.68 o 
  -3  10  10        8.78        7.44      7.52 o 
  -2  10  10      428.65      419.76     17.22 o 
  -1  10  10     1340.89     1331.57     24.58 o 
   0  10  10       87.96      110.79      7.26 o 
   1  10  10     1291.97     1250.89     23.94 o 
   2  10  10     2553.41     2485.49     60.37 o 
   3  10  10     2052.60     2172.49     40.14 o 
   4  10  10     2617.98     2589.80     41.81 o 
   5  10  10     4261.62     4156.72     55.34 o 
   6  10  10     2752.67     2768.89     44.16 o 
   7  10  10     3760.79     3791.16     54.60 o 
   8  10  10     2515.20     2507.12     43.58 o 
   9  10  10     1149.00     1219.26     25.59 o 
  10  10  10     1752.49     1860.27     34.48 o 
 -12  11  10      521.09      565.67     42.20 o 
 -11  11  10     1096.79     1066.12     36.57 o 
 -10  11  10     1852.63     1853.74     74.35 o 
  -9  11  10     2811.26     2790.75     92.64 o 
  -8  11  10     4971.27     4747.57    125.17 o 
  -7  11  10     3515.85     3278.19     98.30 o 
  -6  11  10     4693.91     4445.53    116.76 o 
  -5  11  10     5201.95     5275.57    123.33 o 
  -4  11  10     5463.80     5432.19     89.02 o 
  -3  11  10     5307.40     5232.75    138.83 o 
  -2  11  10     5578.14     5557.07     77.06 o 
  -1  11  10     4669.18     4636.59     68.36 o 
   0  11  10     3997.13     3948.30     42.34 o 
   1  11  10     2212.21     2227.61     44.14 o 
   2  11  10     1726.10     1702.41     35.30 o 
   3  11  10     1102.48     1063.71     30.28 o 
   4  11  10     1077.04     1066.66     26.82 o 
   5  11  10      993.70     1012.36     25.32 o 
   6  11  10      636.99      648.51     20.99 o 
   7  11  10       99.90      106.67     11.16 o 
   8  11  10       26.60       20.52      8.03 o 
   9  11  10        0.08        8.38      7.82 o 
 -11  12  10     1140.56     1172.57     38.92 o 
 -10  12  10      777.04      781.75     49.35 o 
  -9  12  10     1001.20      986.89     54.43 o 
  -8  12  10      929.55      927.81     52.10 o 
  -7  12  10      290.27      222.82     28.80 o 
  -6  12  10       21.94        5.50     10.20 o 
  -5  12  10      139.30      119.08     20.81 o 
  -4  12  10      213.31      209.05     20.97 o 
  -3  12  10       78.62       77.48     11.95 o 
  -2  12  10      643.56      626.54     49.50 o 
  -1  12  10      348.92      373.94     27.06 o 
   0  12  10      173.87      178.84     14.58 o 
   1  12  10     1432.50     1479.82     28.41 o 
   2  12  10     1520.08     1515.48     34.14 o 
   3  12  10      906.29      933.72     27.24 o 
   4  12  10      791.92      769.87     25.33 o 
   5  12  10     1156.08     1122.68     29.07 o 
   6  12  10     1627.40     1662.56     34.69 o 
   7  12  10     2174.59     2165.65     56.19 o 
   8  12  10     2593.35     2651.92     91.57 o 
   9  12  10     2668.73     2767.65     63.79 o 
 -10  13  10      104.77       97.22     23.08 o 
  -9  13  10      310.74      280.43     34.95 o 
  -8  13  10      146.11      132.88     24.55 o 
  -7  13  10      242.90      220.20     30.59 o 
  -6  13  10      415.92      354.80     32.58 o 
  -5  13  10      209.28      173.15     26.31 o 
  -4  13  10       44.17       55.05     10.82 o 
  -3  13  10       57.75       60.36     11.39 o 
  -2  13  10       27.02       22.57      8.31 o 
  -1  13  10      809.53      800.50     27.09 o 
   0  13  10      374.21      397.78     19.42 o 
   1  13  10       62.60       62.87     14.71 o 
   2  13  10        0.93        6.71      8.53 o 
   3  13  10       11.46       10.27     10.17 o 
   4  13  10      576.26      601.44     23.56 o 
   5  13  10      823.68      846.94     28.04 o 
   6  13  10      241.52      279.21     21.67 o 
   7  13  10       12.81       10.89     22.58 o 
   8  13  10       42.74       11.50     15.15 o 
  -8  14  10      228.22      290.02     35.17 o 
  -7  14  10       26.71       36.81     15.64 o 
  -6  14  10       81.13       75.52     19.92 o 
  -5  14  10       10.47       12.70     10.64 o 
  -4  14  10       98.13       79.46     19.80 o 
  -3  14  10       83.19       79.62     13.08 o 
  -2  14  10      149.64      167.09     17.65 o 
  -1  14  10      325.31      351.98     22.48 o 
   0  14  10      147.76      131.61     14.09 o 
   1  14  10      506.60      520.77     23.11 o 
   2  14  10      579.95      577.48     31.31 o 
   3  14  10      114.76       86.05     11.65 o 
   4  14  10      114.89      123.06     24.95 o 
   5  14  10       41.12       47.12     10.86 o 
   6  14  10       76.92       68.02     24.77 o 
  -6  15  10     3118.00     3241.69    109.04 o 
  -5  15  10     1567.02     1544.83     71.18 o 
  -4  15  10      806.01      770.65     49.43 o 
  -3  15  10     2151.18     2133.66     56.88 o 
  -2  15  10     2609.05     2555.28     62.75 o 
  -1  15  10     1764.06     1814.38     54.38 o 
   0  15  10     1358.55     1398.42     45.40 o 
   1  15  10      851.73      858.00     52.01 o 
   2  15  10     1096.77     1191.62     61.97 o 
   3  15  10      602.77      582.85     43.16 o 
   4  15  10      475.35      415.52     31.12 o 
   5  15  10      711.60      695.10     40.35 o 
  -4  16  10      247.59      201.17     30.42 o 
  -3  16  10       46.22       62.35     18.13 o 
  -2  16  10       40.92       21.82      9.96 o 
  -1  16  10      168.16      138.57     17.25 o 
   0  16  10      320.77      359.20     33.43 o 
   1  16  10      895.22      992.93     56.74 o 
 -16   1  11      196.56      178.58     21.57 o 
 -15   1  11      325.55      316.79     24.86 o 
 -14   1  11      170.61      163.40     19.90 o 
 -13   1  11      632.30      557.77     20.55 o 
 -12   1  11     1749.20     1770.35     37.56 o 
 -11   1  11      410.65      425.05     13.82 o 
 -10   1  11     2946.91     2981.18     33.75 o 
  -9   1  11     2841.11     2846.68     35.50 o 
  -8   1  11      562.17      589.89     11.66 o 
  -7   1  11     2727.21     2817.59     31.02 o 
  -6   1  11     6308.85     6282.78     47.01 o 
  -5   1  11     3849.53     3814.73     37.17 o 
  -4   1  11     2570.03     2529.73     19.18 o 
  -3   1  11     7281.67     7379.47     68.65 o 
  -2   1  11     4278.25     4244.53     32.47 o 
  -1   1  11     5346.13     5184.93     40.03 o 
   0   1  11     1003.03      995.43     13.23 o 
   1   1  11     3009.23     3042.87     27.64 o 
   2   1  11      455.48      431.08      8.70 o 
   3   1  11       12.77       28.90      3.28 o 
   4   1  11       24.07       39.89      7.30 o 
   5   1  11      750.73      797.32     15.25 o 
   6   1  11      475.79      464.27     10.84 o 
   7   1  11      200.06      195.66      8.82 o 
   8   1  11       20.34       13.49      4.50 o 
   9   1  11      471.23      450.56     12.88 o 
  10   1  11      453.27      431.20     13.22 o 
  11   1  11      396.90      383.63     13.20 o 
  12   1  11      438.04      456.82     18.25 o 
  13   1  11      118.60       87.42     10.42 o 
 -16   2  11     1380.62     1378.74     52.05 o 
 -15   2  11     1045.76     1003.27     42.90 o 
 -14   2  11      886.47      881.83     27.50 o 
 -13   2  11     1553.77     1624.14     37.53 o 
 -12   2  11     2069.23     2125.84     42.94 o 
 -11   2  11     1555.68     1554.06     35.74 o 
 -10   2  11     5286.34     5220.93     54.17 o 
  -9   2  11      699.75      711.96     13.28 o 
  -8   2  11      457.15      447.99      9.62 o 
  -7   2  11       44.01       58.83      5.20 o 
  -6   2  11      511.73      466.79     10.16 o 
  -5   2  11      491.47      517.72     10.56 o 
  -4   2  11        0.95        9.93      3.68 o 
  -3   2  11       35.06       39.24      4.08 o 
  -2   2  11      816.01      718.39     10.77 o 
  -1   2  11     7880.54     8012.98     54.46 o 
   0   2  11    10890.99    11047.93     75.87 o 
   1   2  11     6227.20     6004.40     46.43 o 
   2   2  11    11978.35    12003.49     83.21 o 
   3   2  11    12273.07    12148.64     90.35 o 
   4   2  11     6891.19     6816.84     51.32 o 
   5   2  11     6256.40     6242.72     45.70 o 
   6   2  11     7349.98     7375.99     60.58 o 
   7   2  11     2862.42     2762.53     37.20 o 
   8   2  11     3048.86     3019.44     37.41 o 
   9   2  11     3308.64     3278.94     40.76 o 
  10   2  11     2899.28     2812.41     38.32 o 
  11   2  11     1189.31     1155.69     23.88 o 
  12   2  11     1492.89     1473.04     32.84 o 
  13   2  11      659.49      686.14     29.74 o 
 -16   3  11       87.99       66.85     15.28 o 
 -15   3  11      326.27      315.88     17.99 o 
 -14   3  11      447.39      458.62     20.60 o 
 -13   3  11      995.90     1044.98     26.61 o 
 -12   3  11     1025.42     1069.27     33.36 o 
 -11   3  11     2095.91     2087.59     36.83 o 
 -10   3  11     3168.79     3163.33     57.36 o 
  -9   3  11     2635.71     2684.57     40.27 o 
  -8   3  11     5838.57     5860.40     69.58 o 
  -7   3  11     8901.60     8888.27     76.06 o 
  -6   3  11    10551.91    10596.24    112.16 o 
  -5   3  11    12339.97    12522.73     92.25 o 
  -4   3  11    11970.31    11914.67    117.98 o 
  -3   3  11    12908.00    12762.48     84.73 o 
  -2   3  11    13631.03    13448.29     84.53 o 
  -1   3  11    12422.46    12329.67     78.88 o 
   0   3  11    16148.24    16734.46    109.78 o 
   1   3  11     4282.73     4364.58     36.36 o 
   2   3  11     1098.15     1009.37     14.10 o 
   3   3  11      780.81      819.67     12.86 o 
   4   3  11      636.34      708.44     11.86 o 
   5   3  11     1787.58     1725.46     19.46 o 
   6   3  11     1594.43     1538.51     20.05 o 
   7   3  11       26.46       21.73      6.51 o 
   8   3  11      171.10      204.64     11.43 o 
   9   3  11       56.88       60.93      6.28 o 
  10   3  11      289.43      280.66     11.74 o 
  11   3  11      413.60      422.13     15.06 o 
  12   3  11      507.44      504.43     18.72 o 
  13   3  11      228.06      214.99     14.75 o 
 -15   4  11      617.19      701.48     23.53 o 
 -14   4  11      860.33      874.71     25.63 o 
 -13   4  11      638.56      634.94     21.29 o 
 -12   4  11     1336.26     1261.88     38.32 o 
 -11   4  11     1963.65     1891.79     35.25 o 
 -10   4  11      213.44      223.65     12.36 o 
  -9   4  11     1922.44     1905.92     61.02 o 
  -8   4  11     1405.29     1528.61     35.01 o 
  -7   4  11       49.23       60.95      7.55 o 
  -6   4  11      131.45      153.12      6.33 o 
  -5   4  11      987.63      962.33     16.24 o 
  -4   4  11       57.83       52.42      4.55 o 
  -3   4  11        2.64       16.95      4.46 o 
  -2   4  11     2469.33     2333.80     22.31 o 
  -1   4  11     6308.34     6075.46     51.48 o 
   0   4  11     1568.87     1499.00     18.52 o 
   1   4  11     3846.43     3858.81     37.90 o 
   2   4  11     6235.79     6237.23     51.27 o 
   3   4  11     3110.33     3233.90     32.76 o 
   4   4  11     3857.63     4006.43     51.47 o 
   5   4  11     3943.77     3796.94     40.01 o 
   6   4  11      252.65      235.46      9.67 o 
   7   4  11     1980.15     2004.76     25.51 o 
   8   4  11     2254.31     2191.09     38.29 o 
   9   4  11     2352.38     2336.11     37.17 o 
  10   4  11     3280.17     3264.17     41.35 o 
  11   4  11     2104.45     2143.94     38.42 o 
  12   4  11      703.41      727.54     22.09 o 
 -15   5  11        0.33        1.45      6.17 o 
 -14   5  11       33.20       35.83      8.09 o 
 -13   5  11        0.31        1.90      5.33 o 
 -12   5  11       11.98        9.41      5.79 o 
 -11   5  11      403.33      395.50     16.10 o 
 -10   5  11       27.67       36.94      9.30 o 
  -9   5  11       33.74       36.51      6.79 o 
  -8   5  11      922.30     1025.43     22.73 o 
  -7   5  11     1407.94     1455.66     29.75 o 
  -6   5  11      743.59      687.39     19.89 o 
  -5   5  11      939.54      948.91     23.86 o 
  -4   5  11     1538.85     1581.31     27.84 o 
  -3   5  11     1304.85     1195.02     20.77 o 
  -2   5  11       19.02       17.14      3.12 o 
  -1   5  11       78.50       64.51      3.96 o 
   0   5  11      670.32      659.86     12.24 o 
   1   5  11      111.85      113.88      7.49 o 
   2   5  11       19.79       35.20      4.07 o 
   3   5  11       36.36       23.53      3.83 o 
   4   5  11      288.57      225.55      8.57 o 
   5   5  11       77.29       74.46      6.38 o 
   6   5  11      214.58      209.65      9.42 o 
   7   5  11       28.32       22.94      4.14 o 
   8   5  11       15.58       21.40      4.14 o 
   9   5  11       72.14       88.17      7.43 o 
  10   5  11      135.67      142.48     10.84 o 
  11   5  11        2.04       -2.49      5.85 o 
  12   5  11      148.58      144.02     15.32 o 
 -15   6  11      281.08      259.60     22.94 o 
 -14   6  11      538.43      529.33     39.95 o 
 -13   6  11      297.83      340.94     16.64 o 
 -12   6  11        9.87        1.42      5.58 o 
 -11   6  11       37.90       36.60      9.91 o 
 -10   6  11      762.90      759.63     18.84 o 
  -9   6  11      435.51      417.70     13.55 o 
  -8   6  11      171.96      136.85      8.92 o 
  -7   6  11      361.05      381.73     11.55 o 
  -6   6  11     1222.29     1084.39     19.00 o 
  -5   6  11       63.05       84.89      7.58 o 
  -4   6  11      604.82      570.09     14.54 o 
  -3   6  11      288.20      315.35     10.83 o 
  -2   6  11        1.28        5.21      5.72 o 
  -1   6  11     1456.43     1419.64     19.74 o 
   0   6  11      626.13      703.44     14.91 o 
   1   6  11        3.45       10.27      4.66 o 
   2   6  11      198.19      213.74      7.16 o 
   3   6  11      111.50      163.48      7.03 o 
   4   6  11       58.06       93.41      6.34 o 
   5   6  11     1433.52     1403.74     20.59 o 
   6   6  11      773.19      715.10     19.70 o 
   7   6  11      711.22      670.89     16.82 o 
   8   6  11      325.55      328.82     12.56 o 
   9   6  11      833.18      818.88     22.82 o 
  10   6  11      556.85      565.63     18.96 o 
  11   6  11      398.81      437.47     33.04 o 
  12   6  11      329.01      328.57     30.39 o 
 -14   7  11      147.92      141.11     13.11 o 
 -13   7  11      667.42      679.35     23.80 o 
 -12   7  11      202.55      197.77     14.05 o 
 -11   7  11     2487.49     2451.01     37.21 o 
 -10   7  11     2474.72     2517.00     36.66 o 
  -9   7  11     1558.26     1583.54     27.19 o 
  -8   7  11     3810.93     3915.23     51.24 o 
  -7   7  11     5943.12     5886.15     57.86 o 
  -6   7  11     8195.82     7836.15     84.19 o 
  -5   7  11     8935.40     8590.88     90.10 o 
  -4   7  11     4894.75     4802.12     74.68 o 
  -3   7  11     4304.63     4213.85     47.74 o 
  -2   7  11     4010.99     4006.66     52.31 o 
  -1   7  11       10.56       16.52      3.98 o 
   0   7  11     3432.03     3445.21     38.48 o 
   1   7  11     5320.99     5257.28     52.80 o 
   2   7  11     2604.09     2458.11     32.80 o 
   3   7  11     2180.06     2024.08     30.07 o 
   4   7  11      728.00      700.12     15.37 o 
   5   7  11        7.04       10.82      3.68 o 
   6   7  11      109.50      129.59     11.46 o 
   7   7  11       60.29       64.53      6.69 o 
   8   7  11       38.04       42.49      6.23 o 
   9   7  11      456.95      484.32     15.50 o 
  10   7  11      461.21      489.07     19.86 o 
  11   7  11      209.19      202.85     17.14 o 
 -14   8  11     1287.75     1308.45     42.25 o 
 -13   8  11     1411.29     1516.18     34.60 o 
 -12   8  11     1921.41     1963.16     34.12 o 
 -11   8  11     1329.49     1257.32     25.97 o 
 -10   8  11      593.81      540.74     18.27 o 
  -9   8  11      645.53      645.13     18.99 o 
  -8   8  11     1198.14     1209.95     25.38 o 
  -7   8  11      141.52      141.90     13.73 o 
  -6   8  11      119.79       89.41     10.75 o 
  -5   8  11       22.81       12.04      4.79 o 
  -4   8  11      716.86      739.52     27.60 o 
  -3   8  11     3588.30     3466.19     47.26 o 
  -2   8  11     2355.08     2407.97     33.79 o 
  -1   8  11     1754.53     1860.87     29.81 o 
   0   8  11     4172.37     4258.74     42.39 o 
   1   8  11     5625.81     5518.55     48.49 o 
   2   8  11     8480.56     8248.91     65.89 o 
   3   8  11     5896.65     5863.07     54.55 o 
   4   8  11     5472.50     5427.08     57.44 o 
   5   8  11     5037.93     5033.49     51.27 o 
   6   8  11     3225.36     3194.07     40.46 o 
   7   8  11     4689.69     4752.13     52.02 o 
   8   8  11     3808.07     3818.44     46.27 o 
   9   8  11     2303.84     2311.41     44.93 o 
  10   8  11     2503.25     2549.50     52.29 o 
  11   8  11     1907.98     2051.72     46.80 o 
 -13   9  11      609.47      589.37     21.76 o 
 -12   9  11     1615.91     1618.34     34.95 o 
 -11   9  11     1275.02     1259.54     52.18 o 
 -10   9  11      986.27      968.02     24.84 o 
  -9   9  11     1289.26     1329.19     28.29 o 
  -8   9  11     2613.13     2536.95     79.31 o 
  -7   9  11     5266.25     5041.77     77.31 o 
  -6   9  11     2576.52     2647.60     45.67 o 
  -5   9  11     2549.99     2581.41     39.92 o 
  -4   9  11     8556.37     8430.60     90.92 o 
  -3   9  11     8879.62     8669.17     87.74 o 
  -2   9  11     5516.32     5388.60     59.08 o 
  -1   9  11     8048.24     7967.25     74.44 o 
   0   9  11     2376.87     2312.91     30.34 o 
   1   9  11      388.76      370.19     19.12 o 
   2   9  11      695.15      697.45     18.64 o 
   3   9  11      921.06      882.48     21.61 o 
   4   9  11       19.00       26.63      6.09 o 
   5   9  11      227.41      217.06      8.35 o 
   6   9  11       80.80      100.30      6.88 o 
   7   9  11       29.65       28.34      5.10 o 
   8   9  11       15.95       25.10      9.45 o 
   9   9  11      278.29      244.28     13.69 o 
  10   9  11      143.99      127.95     14.16 o 
 -13  10  11      170.93      186.92     14.48 o 
 -12  10  11      696.92      717.92     23.48 o 
 -11  10  11      369.28      348.92     16.91 o 
 -10  10  11      122.82      110.25     10.74 o 
  -9  10  11       74.22       60.82     19.07 o 
  -8  10  11      341.26      340.89     19.80 o 
  -7  10  11       20.33       42.37     14.63 o 
  -6  10  11       25.32       26.27     11.28 o 
  -5  10  11       41.57       50.57      6.44 o 
  -4  10  11      478.90      458.05     15.65 o 
  -3  10  11       19.19       17.51      4.44 o 
  -2  10  11       86.60      110.43      8.38 o 
  -1  10  11       51.21       49.75      6.28 o 
   0  10  11      503.42      484.78     13.64 o 
   1  10  11     2657.04     2566.90     60.96 o 
   2  10  11     1791.32     1735.53     35.64 o 
   3  10  11      715.26      754.21     20.49 o 
   4  10  11      427.03      411.43     15.88 o 
   5  10  11      269.77      238.65     13.93 o 
   6  10  11      661.21      667.59     21.29 o 
   7  10  11      262.15      253.29     19.42 o 
   8  10  11      297.40      292.62     16.89 o 
   9  10  11      784.49      794.26     27.33 o 
  10  10  11      342.12      325.65     14.08 o 
 -12  11  11      152.57      143.29     12.94 o 
 -11  11  11       38.00       32.07     10.82 o 
 -10  11  11      107.44       67.24     19.96 o 
  -9  11  11       28.00        1.77      9.31 o 
  -8  11  11      216.41      226.25     29.82 o 
  -7  11  11      289.96      262.45     30.62 o 
  -6  11  11       13.11       13.63     10.70 o 
  -5  11  11        1.13       -4.67      8.50 o 
  -4  11  11       11.82       13.75      6.23 o 
  -3  11  11      247.50      224.49     18.80 o 
  -2  11  11      101.63      100.33     11.34 o 
  -1  11  11      128.43      143.09     10.90 o 
   0  11  11       22.22       22.07      4.61 o 
   1  11  11       25.82       24.32      6.75 o 
   2  11  11       36.86       35.89      7.54 o 
   3  11  11      277.01      274.25     21.35 o 
   4  11  11        0.15        4.98      5.22 o 
   5  11  11      112.97      114.08     10.90 o 
   6  11  11       53.56       62.97      8.44 o 
   7  11  11        5.85       -5.61      5.61 o 
   8  11  11       10.73        0.43      8.16 o 
   9  11  11       29.00       23.76      9.60 o 
 -11  12  11       78.21       31.78     14.65 o 
 -10  12  11      272.94      289.87     35.73 o 
  -9  12  11      145.66      203.85     28.98 o 
  -8  12  11      119.59      112.48     22.49 o 
  -7  12  11      213.94      187.50     27.70 o 
  -6  12  11       41.69       20.51     12.47 o 
  -5  12  11       97.45       86.65     18.89 o 
  -4  12  11       10.08        9.85      6.73 o 
  -3  12  11      292.51      257.33     19.32 o 
  -2  12  11       58.79       53.42      9.00 o 
  -1  12  11       32.66       29.08      8.49 o 
   0  12  11      397.66      431.04     13.26 o 
   1  12  11      491.29      486.31     19.36 o 
   2  12  11      845.41      839.03     25.91 o 
   3  12  11     1767.37     1760.94     38.93 o 
   4  12  11     1247.74     1209.57     32.51 o 
   5  12  11     1261.25     1277.38     34.34 o 
   6  12  11     2317.91     2397.34     61.25 o 
   7  12  11     1062.23     1136.92     38.78 o 
   8  12  11     1323.03     1340.52     42.85 o 
  -9  13  11     2445.60     2341.32     89.39 o 
  -8  13  11     2624.01     2568.29     92.92 o 
  -7  13  11     2132.75     2148.61     83.36 o 
  -6  13  11     1383.29     1513.44     67.94 o 
  -5  13  11     2349.12     2322.22     83.96 o 
  -4  13  11     3516.05     3508.91     72.09 o 
  -3  13  11     3442.30     3401.81     71.04 o 
  -2  13  11     2673.73     2659.95     80.30 o 
  -1  13  11     2864.55     2907.61     55.35 o 
   0  13  11     2144.75     2117.23     46.05 o 
   1  13  11     2225.25     2258.31     63.64 o 
   2  13  11     1867.43     1884.77     40.74 o 
   3  13  11     1620.41     1673.32     38.99 o 
   4  13  11     1009.54      961.99     29.90 o 
   5  13  11       28.94       28.75     10.77 o 
   6  13  11       53.78       66.14     12.96 o 
   7  13  11       10.55        6.30     13.30 o 
  -8  14  11      110.93      112.79     24.22 o 
  -7  14  11       11.59       29.90     13.65 o 
  -6  14  11       14.95        5.63     11.02 o 
  -5  14  11        0.79       -7.17     10.38 o 
  -4  14  11       27.93       17.53     13.37 o 
  -3  14  11      122.39      101.51     14.90 o 
  -2  14  11      319.99      284.57     40.10 o 
  -1  14  11      940.82      946.79     36.41 o 
   0  14  11     2856.23     2767.72     55.21 o 
   1  14  11     4592.35     4536.50     95.18 o 
   2  14  11     1999.50     2085.54     50.81 o 
   3  14  11     1713.06     1828.44     48.23 o 
   4  14  11     1810.23     1815.65     48.99 o 
   5  14  11     1464.86     1549.75     46.08 o 
   6  14  11     2018.39     2026.72     70.50 o 
  -6  15  11      671.11      712.25     48.92 o 
  -5  15  11     1444.36     1513.19     70.75 o 
  -4  15  11      806.31      816.78     50.69 o 
  -3  15  11     1147.67     1116.54     40.73 o 
  -2  15  11     2282.39     2284.22     98.74 o 
  -1  15  11     1179.16     1163.90     41.71 o 
   0  15  11      293.52      279.87     23.91 o 
   1  15  11       98.72       99.97     20.84 o 
   2  15  11      155.55      160.12     26.79 o 
   3  15  11       32.83       28.69      9.98 o 
   4  15  11       43.86       35.58     15.59 o 
  -3  16  11       14.38       15.16     12.74 o 
  -2  16  11        3.83        1.21      6.60 o 
  -1  16  11       15.95        5.46      7.52 o 
   0  16  11        9.75       -7.54      7.54 o 
 -13   0  12     1003.32     1007.63     26.34 o 
 -12   0  12     3017.05     3125.19     51.58 o 
 -11   0  12     2507.04     2540.70     44.45 o 
 -10   0  12     3201.34     3215.45     51.17 o 
  -9   0  12       46.34       54.95      7.47 o 
  -8   0  12     3507.92     3483.62     51.55 o 
  -7   0  12       17.18       33.17      8.11 o 
  -6   0  12       92.21      141.91     10.13 o 
  -5   0  12       43.43       41.79      5.07 o 
  -4   0  12      240.26      231.78      7.93 o 
  -3   0  12     1913.57     1947.84     26.03 o 
  -2   0  12     4383.72     4428.22     68.14 o 
  -1   0  12     3148.13     3042.90     35.11 o 
   0   0  12     8998.73     8882.14     83.23 o 
   1   0  12     2885.60     2690.35     45.30 o 
   2   0  12     4409.66     4218.42     82.93 o 
   3   0  12    11982.85    12009.04    128.32 o 
   4   0  12     7006.97     6933.97     84.55 o 
   5   0  12     7217.47     7208.47     94.21 o 
   6   0  12     8560.22     8469.88     93.36 o 
   7   0  12     5514.79     5448.73     86.40 o 
   8   0  12     4151.21     4165.24    136.02 o 
   9   0  12     4961.48     4767.68     84.53 o 
  10   0  12     3823.59     3761.53     69.62 o 
  11   0  12     2436.33     2492.58     56.09 o 
  12   0  12      279.17      254.75     19.25 o 
 -16   1  12      159.71      142.56     19.69 o 
 -15   1  12      873.20      895.64     39.34 o 
 -14   1  12      816.64      870.42     26.15 o 
 -13   1  12      951.40      991.85     27.84 o 
 -12   1  12     1023.38     1133.50     23.09 o 
 -11   1  12     4146.05     4139.28     50.63 o 
 -10   1  12     5241.75     5215.33     50.34 o 
  -9   1  12     2172.89     2163.10     27.77 o 
  -8   1  12     6347.80     6516.85     51.10 o 
  -7   1  12     8470.39     8699.51     66.41 o 
  -6   1  12     5193.98     5366.10     63.45 o 
  -5   1  12     7242.82     7104.89     53.88 o 
  -4   1  12     3801.20     3587.20     27.03 o 
  -3   1  12     4084.41     4022.01     42.99 o 
  -2   1  12     6307.69     6288.81     55.36 o 
  -1   1  12     4837.90     4699.08     39.87 o 
   0   1  12     2759.94     2752.06     26.02 o 
   1   1  12     2558.22     2545.39     25.00 o 
   2   1  12     2195.25     2207.21     23.13 o 
   3   1  12      653.36      650.94     11.10 o 
   4   1  12      144.31      151.45      6.92 o 
   5   1  12      260.96      253.54     10.91 o 
   6   1  12     1033.46     1014.21     17.73 o 
   7   1  12      674.21      668.90     15.54 o 
   8   1  12     1184.92     1157.11     34.19 o 
   9   1  12      299.57      304.76     12.30 o 
  10   1  12      847.87      834.05     18.49 o 
  11   1  12     1629.21     1582.28     30.65 o 
  12   1  12     1138.56     1086.88     25.74 o 
 -15   2  12      659.63      675.61     35.81 o 
 -14   2  12      337.95      316.04     17.40 o 
 -13   2  12        7.61        6.50     10.42 o 
 -12   2  12       74.70       74.90     10.10 o 
 -11   2  12        5.31        5.29      5.64 o 
 -10   2  12      101.80      101.53      7.33 o 
  -9   2  12      298.26      264.60     15.54 o 
  -8   2  12       80.82       86.16      6.37 o 
  -7   2  12       79.65       82.26      6.13 o 
  -6   2  12       10.52       13.93      3.45 o 
  -5   2  12       22.92       25.66      6.22 o 
  -4   2  12      435.42      481.89      8.15 o 
  -3   2  12     3204.63     3439.07     29.64 o 
  -2   2  12     2087.18     2082.64     21.13 o 
  -1   2  12     3398.29     3328.79     29.53 o 
   0   2  12     1296.27     1311.69     16.43 o 
   1   2  12     2887.87     2914.79     27.87 o 
   2   2  12     2033.25     2082.09     22.83 o 
   3   2  12     1626.35     1681.91     19.14 o 
   4   2  12      912.70      864.84     12.95 o 
   5   2  12     1063.03     1014.32     15.46 o 
   6   2  12      771.70      755.97     18.89 o 
   7   2  12      510.88      474.68     25.47 o 
   8   2  12     1914.18     1921.42     29.10 o 
   9   2  12     1132.36     1142.26     24.16 o 
  10   2  12     1336.51     1339.75     25.46 o 
  11   2  12       87.45       78.38      9.36 o 
  12   2  12        1.07        3.68      5.30 o 
 -15   3  12       11.56       27.23      8.62 o 
 -14   3  12       28.50       35.09      9.02 o 
 -13   3  12        8.28       15.41      7.43 o 
 -12   3  12      111.31      113.85     17.04 o 
 -11   3  12      268.91      286.90     13.95 o 
 -10   3  12       36.48       22.17      6.51 o 
  -9   3  12      149.41      146.51     10.43 o 
  -8   3  12      544.43      505.21     12.35 o 
  -7   3  12      917.58      992.63     17.83 o 
  -6   3  12       16.71       28.58      4.57 o 
  -5   3  12      741.95      773.15     15.83 o 
  -4   3  12      452.91      465.38     10.14 o 
  -3   3  12      150.92      172.51      5.34 o 
  -2   3  12      759.21      750.54     10.99 o 
  -1   3  12      672.08      664.49     11.07 o 
   0   3  12      379.95      386.17      8.60 o 
   1   3  12      671.95      674.37     11.64 o 
   2   3  12        8.84        9.92      4.38 o 
   3   3  12      162.30      202.68      9.17 o 
   4   3  12      243.96      247.43      7.35 o 
   5   3  12      857.22      821.97     20.53 o 
   6   3  12      731.46      721.94     13.51 o 
   7   3  12      566.41      583.08     14.42 o 
   8   3  12      221.98      222.53      9.93 o 
   9   3  12       98.86      104.51      8.34 o 
  10   3  12        6.49        0.47      4.70 o 
  11   3  12      314.22      325.21     15.05 o 
  12   3  12       17.11        9.11      5.89 o 
 -15   4  12      946.68      959.32     31.25 o 
 -14   4  12      664.94      698.96     23.16 o 
 -13   4  12      606.50      603.92     20.88 o 
 -12   4  12      825.37      819.94     34.51 o 
 -11   4  12      430.74      400.88     21.30 o 
 -10   4  12       58.54       59.61     10.49 o 
  -9   4  12        0.62        2.61      3.72 o 
  -8   4  12        0.43       -3.35      3.35 o 
  -7   4  12       17.29       30.92      7.48 o 
  -6   4  12      174.83      183.88     12.74 o 
  -5   4  12      717.40      707.33     14.42 o 
  -4   4  12     1522.74     1448.92     19.80 o 
  -3   4  12     4049.12     4105.67     37.38 o 
  -2   4  12     1296.18     1317.02     15.55 o 
  -1   4  12     2167.22     2131.87     24.82 o 
   0   4  12     7927.35     7958.14     66.48 o 
   1   4  12     3195.46     3167.35     31.65 o 
   2   4  12     4542.29     4538.20     44.40 o 
   3   4  12     4457.20     4376.13     41.11 o 
   4   4  12     3800.62     3653.05     42.45 o 
   5   4  12     2757.58     2709.29     32.69 o 
   6   4  12     2394.80     2332.89     30.43 o 
   7   4  12     3569.26     3515.48     36.60 o 
   8   4  12     2698.35     2833.36     32.60 o 
   9   4  12     1644.97     1699.55     27.58 o 
  10   4  12     1083.88     1109.72     22.79 o 
  11   4  12      883.39      872.85     23.81 o 
  12   4  12      160.02      149.24     12.18 o 
 -15   5  12      748.63      787.50     25.38 o 
 -14   5  12     1759.52     1789.85     78.10 o 
 -13   5  12     1535.25     1566.50     41.02 o 
 -12   5  12     2630.77     2625.80     45.01 o 
 -11   5  12     3457.85     3549.89     66.56 o 
 -10   5  12     6151.51     6094.71    110.41 o 
  -9   5  12     6262.01     6253.61     73.63 o 
  -8   5  12     8514.35     8167.47     88.04 o 
  -7   5  12     9872.14     9368.33    112.54 o 
  -6   5  12     6119.68     5935.75    210.23 o 
  -5   5  12     3651.24     3586.29     51.39 o 
  -4   5  12     3422.88     3371.95     55.37 o 
  -3   5  12     4080.76     4135.73     38.86 o 
  -2   5  12     6756.38     6774.59     58.22 o 
  -1   5  12     6851.17     6791.63     60.87 o 
   0   5  12     6278.32     6226.33     50.35 o 
   1   5  12     5818.55     5803.27     52.23 o 
   2   5  12     2319.62     2266.11     26.15 o 
   3   5  12      628.23      674.49     13.57 o 
   4   5  12      262.47      244.60      9.44 o 
   5   5  12        5.90        5.62      3.69 o 
   6   5  12      533.86      538.27     14.53 o 
   7   5  12      911.14      892.73     16.68 o 
   8   5  12     1006.09     1063.12     18.76 o 
   9   5  12      467.60      491.15     15.12 o 
  10   5  12      517.97      536.46     15.35 o 
  11   5  12     1296.09     1347.71     38.43 o 
  12   5  12      950.86      980.67     44.11 o 
 -15   6  12     1365.07     1372.82     43.88 o 
 -14   6  12     1182.84     1189.52     54.41 o 
 -13   6  12     1182.33     1185.05     30.25 o 
 -12   6  12      403.47      378.11     16.90 o 
 -11   6  12      640.91      618.19     29.39 o 
 -10   6  12      598.26      607.58     19.40 o 
  -9   6  12      107.80       87.06      8.81 o 
  -8   6  12        6.87       15.30     17.41 o 
  -7   6  12      151.84      127.93      9.24 o 
  -6   6  12      881.78      921.65     25.84 o 
  -5   6  12     2073.88     2086.98     54.38 o 
  -4   6  12        8.62        8.65     10.17 o 
  -3   6  12       30.26       40.80      5.44 o 
  -2   6  12     1238.14     1166.83     18.92 o 
  -1   6  12     5117.44     5054.91     56.39 o 
   0   6  12     2837.85     2861.69     37.29 o 
   1   6  12     5182.19     5147.17     52.13 o 
   2   6  12    10010.08     9901.46     74.91 o 
   3   6  12     5726.35     5708.53     49.81 o 
   4   6  12     5664.35     5702.30     53.41 o 
   5   6  12     6906.47     6778.53     61.95 o 
   6   6  12     4429.20     4492.80     42.41 o 
   7   6  12     3785.20     3854.27     45.48 o 
   8   6  12     2769.36     2707.43     37.29 o 
   9   6  12     1944.69     2029.51     32.11 o 
  10   6  12     1954.40     1987.29     69.02 o 
  11   6  12      947.88      882.78     46.22 o 
 -14   7  12      118.65      116.51     12.05 o 
 -13   7  12      485.02      501.48     25.80 o 
 -12   7  12      543.82      520.24     19.65 o 
 -11   7  12     1010.34     1010.04     26.30 o 
 -10   7  12      908.35      912.04     21.26 o 
  -9   7  12     1407.68     1385.30     33.95 o 
  -8   7  12     1671.52     1716.38     31.14 o 
  -7   7  12     3026.84     2956.15     36.66 o 
  -6   7  12     3065.39     2914.96     44.34 o 
  -5   7  12     1033.80     1060.20     23.48 o 
  -4   7  12      136.83      149.58     10.60 o 
  -3   7  12      620.52      646.54     18.59 o 
  -2   7  12     2220.76     2206.25     32.64 o 
  -1   7  12      894.74      880.64     17.72 o 
   0   7  12     3876.54     3873.42     48.57 o 
   1   7  12     2793.41     2714.20     34.70 o 
   2   7  12      706.63      698.79     22.08 o 
   3   7  12      385.09      371.52     13.96 o 
   4   7  12      289.45      260.97     12.99 o 
   5   7  12        7.01        2.87      4.43 o 
   6   7  12       15.33       20.10      4.70 o 
   7   7  12        8.91       10.55      5.11 o 
   8   7  12       43.42       48.28      6.65 o 
   9   7  12      441.86      412.09     14.53 o 
  10   7  12      390.49      420.26     20.65 o 
  11   7  12       99.71       98.74     18.40 o 
 -14   8  12       12.72        3.87      6.60 o 
 -13   8  12        9.57        3.30      5.68 o 
 -12   8  12       82.34       80.22     10.16 o 
 -11   8  12      144.17      153.68     17.07 o 
 -10   8  12        5.69        0.56      5.20 o 
  -9   8  12        0.92        0.12      9.95 o 
  -8   8  12       19.38       14.35      7.58 o 
  -7   8  12      105.54      105.05     11.87 o 
  -6   8  12      511.10      448.75     15.82 o 
  -5   8  12        9.58       11.77      4.71 o 
  -4   8  12      240.04      213.36     11.55 o 
  -3   8  12       38.10       47.79      6.47 o 
  -2   8  12       78.96       88.13      9.80 o 
  -1   8  12      213.83      192.87     10.07 o 
   0   8  12       75.29       75.67      7.79 o 
   1   8  12        6.66       13.76      6.25 o 
   2   8  12       12.75       12.72      5.46 o 
   3   8  12       37.12       45.74      5.11 o 
   4   8  12        7.12        5.64      3.87 o 
   5   8  12        3.83       -1.68      4.14 o 
   6   8  12      155.72      172.02      9.57 o 
   7   8  12        1.66        5.17      4.26 o 
   8   8  12        0.03        0.18      5.25 o 
   9   8  12      616.97      634.61     19.23 o 
  10   8  12        5.08        6.39      8.98 o 
 -13   9  12      360.09      326.53     19.72 o 
 -12   9  12      434.92      414.88     18.26 o 
 -11   9  12      306.58      300.40     15.38 o 
 -10   9  12      373.91      365.60     16.21 o 
  -9   9  12      144.42      146.36     11.47 o 
  -8   9  12      787.83      809.68     33.81 o 
  -7   9  12      865.76      866.98     27.68 o 
  -6   9  12     1195.59     1124.90     25.55 o 
  -5   9  12     1386.72     1407.96     28.79 o 
  -4   9  12     2300.18     2343.47     38.63 o 
  -3   9  12     2633.38     2537.28     36.83 o 
  -2   9  12     1089.66     1059.87     22.37 o 
  -1   9  12     1126.89     1131.81     22.02 o 
   0   9  12      586.21      602.05     13.31 o 
   1   9  12      251.70      285.78     12.92 o 
   2   9  12      602.63      580.90     20.44 o 
   3   9  12      416.11      429.60     17.36 o 
   4   9  12       13.12        6.62      5.14 o 
   5   9  12       11.32        9.43      5.47 o 
   6   9  12        0.38       -3.60      5.08 o 
   7   9  12       55.74       60.93      7.46 o 
   8   9  12       49.92       42.07      5.98 o 
   9   9  12        8.16       10.43      5.40 o 
  10   9  12      131.45      126.78     13.18 o 
 -12  10  12      648.10      651.65     42.39 o 
 -11  10  12      232.58      214.06     15.11 o 
 -10  10  12       21.93       22.65      6.94 o 
  -9  10  12      116.16      155.69     15.42 o 
  -8  10  12      193.45      222.21     16.06 o 
  -7  10  12      232.95      227.36     15.70 o 
  -6  10  12      165.03      189.37     13.40 o 
  -5  10  12      294.38      299.32     13.42 o 
  -4  10  12      454.29      472.32     16.99 o 
  -3  10  12     1115.18     1076.97     23.21 o 
  -2  10  12     3592.24     3501.81     46.10 o 
  -1  10  12     2131.16     2135.02     32.46 o 
   0  10  12     1173.07     1174.18     28.62 o 
   1  10  12     3109.64     3144.20     51.10 o 
   2  10  12     4509.50     4515.45     68.60 o 
   3  10  12     3846.51     3900.19     60.61 o 
   4  10  12     3096.63     3137.50     47.03 o 
   5  10  12     2873.55     2770.53     44.48 o 
   6  10  12     1346.36     1336.18     30.51 o 
   7  10  12     1992.43     1960.13     38.33 o 
   8  10  12     3248.60     3285.96     82.01 o 
   9  10  12     2529.40     2593.57     40.61 o 
 -12  11  12     1198.55     1177.32     30.87 o 
 -11  11  12     1588.84     1607.97     35.42 o 
 -10  11  12     3154.38     3241.87     65.02 o 
  -9  11  12     4646.33     4622.38    150.33 o 
  -8  11  12     3781.82     3887.96     81.32 o 
  -7  11  12     2781.69     2808.09     55.93 o 
  -6  11  12     4183.01     3944.00     72.37 o 
  -5  11  12     5996.65     5912.77     73.87 o 
  -4  11  12     4196.82     4168.80     58.09 o 
  -3  11  12     4063.35     4060.90     57.15 o 
  -2  11  12     2438.42     2372.70     37.09 o 
  -1  11  12      835.79      887.19     18.59 o 
   0  11  12     1429.26     1429.78     32.64 o 
   1  11  12     1176.92     1176.50     44.36 o 
   2  11  12      321.74      313.95     16.92 o 
   3  11  12      306.26      266.95     16.78 o 
   4  11  12      442.78      456.83     20.35 o 
   5  11  12       33.03       39.51      7.40 o 
   6  11  12       41.67       27.22      8.11 o 
   7  11  12       44.52       27.77      9.90 o 
   8  11  12       34.22       50.93     11.86 o 
 -11  12  12      149.11      129.64     19.82 o 
 -10  12  12      299.13      256.83     32.84 o 
  -9  12  12       34.43       36.18     16.33 o 
  -8  12  12       23.68       29.75     15.61 o 
  -7  12  12      130.81      108.88     22.31 o 
  -6  12  12      410.36      339.09     32.31 o 
  -5  12  12      261.38      244.42     30.25 o 
  -4  12  12      266.07      237.14     20.53 o 
  -3  12  12      286.55      284.20     24.11 o 
  -2  12  12      790.25      741.27     20.32 o 
  -1  12  12     2109.57     2065.63     30.31 o 
   0  12  12     3282.01     3238.40     53.82 o 
   1  12  12     1854.19     1807.90     38.84 o 
   2  12  12     1217.67     1210.35     31.97 o 
   3  12  12     1222.51     1261.71     48.12 o 
   4  12  12      812.61      823.72     37.60 o 
   5  12  12     1912.05     1862.38     42.58 o 
   6  12  12     3738.05     3698.21     74.27 o 
   7  12  12     2412.57     2404.06    161.60 o 
  -9  13  12      582.18      624.17     45.71 o 
  -8  13  12      228.82      273.94     34.97 o 
  -7  13  12        1.60       10.74     12.59 o 
  -6  13  12        2.86        8.82     10.48 o 
  -5  13  12       26.84       43.50     16.24 o 
  -4  13  12      228.14      211.54     20.01 o 
  -3  13  12       77.03       85.98     23.33 o 
  -2  13  12        5.35       19.16      8.55 o 
  -1  13  12      507.40      527.07     23.02 o 
   0  13  12      288.16      261.79     16.66 o 
   1  13  12      393.72      391.70     18.91 o 
   2  13  12      155.30      136.50     13.92 o 
   3  13  12       61.57       40.29     10.84 o 
   4  13  12       54.30       62.39     12.58 o 
   5  13  12        0.84        6.76      8.62 o 
   6  13  12       79.43       92.87     14.77 o 
  -7  14  12        2.25       -8.35     10.16 o 
  -6  14  12      103.15      122.99     22.82 o 
  -5  14  12      561.40      495.16     40.03 o 
  -4  14  12      196.64      144.51     26.47 o 
  -3  14  12      122.00      114.28     15.88 o 
  -2  14  12      268.10      234.79     21.79 o 
  -1  14  12      185.50      140.33     17.11 o 
   0  14  12      329.31      348.35     33.22 o 
   1  14  12      243.65      230.73     19.86 o 
   2  14  12      337.25      330.98     21.32 o 
   3  14  12       89.73       63.23     11.73 o 
   4  14  12      201.72      198.20     19.99 o 
   5  14  12      769.78      747.76     42.61 o 
  -5  15  12     1551.13     1614.78     74.57 o 
  -4  15  12     2262.30     2407.27     90.75 o 
  -3  15  12     1582.26     1578.42     49.30 o 
  -2  15  12      980.93      932.46     37.86 o 
  -1  15  12      700.42      694.95     32.80 o 
   0  15  12      427.01      437.69     37.38 o 
   1  15  12      268.36      322.09     37.53 o 
   2  15  12      309.86      316.26     22.31 o 
   3  15  12      308.35      241.01     27.69 o 
  -2  16  12      323.92      291.09     36.52 o 
  -1  16  12      811.81      775.53     49.96 o 
 -15   1  13      469.28      525.20     30.83 o 
 -14   1  13      846.39      866.51     26.33 o 
 -13   1  13      970.53      997.77     28.05 o 
 -12   1  13      662.36      731.19     23.77 o 
 -11   1  13     1530.64     1626.13     23.70 o 
 -10   1  13     4545.68     4658.53     46.56 o 
  -9   1  13      882.50      857.61     13.79 o 
  -8   1  13     2051.94     1990.50     24.96 o 
  -7   1  13     3015.84     3037.52     32.23 o 
  -6   1  13     2421.28     2392.48     23.88 o 
  -5   1  13     2607.81     2550.07     23.56 o 
  -4   1  13     4047.61     4047.94     40.47 o 
  -3   1  13     1169.62     1186.83     16.64 o 
  -2   1  13     2048.93     2042.52     28.10 o 
  -1   1  13      989.13      957.79     14.91 o 
   0   1  13      969.13      987.12     17.48 o 
   1   1  13      925.28      983.44     14.56 o 
   2   1  13      189.72      196.63      6.90 o 
   3   1  13      334.98      354.13     10.31 o 
   4   1  13      432.98      422.59     11.62 o 
   5   1  13      133.16      133.27      8.54 o 
   6   1  13      360.69      353.33     10.25 o 
   7   1  13      384.72      390.28     12.31 o 
   8   1  13     1130.75     1117.07     24.46 o 
   9   1  13      246.07      249.22     16.13 o 
  10   1  13      302.10      298.10     12.39 o 
  11   1  13      528.00      516.91     20.88 o 
  12   1  13      703.73      677.74     22.76 o 
 -15   2  13      778.96      869.08     40.09 o 
 -14   2  13      916.83      950.13     28.93 o 
 -13   2  13      462.12      443.56     19.86 o 
 -12   2  13       97.07       87.87     13.34 o 
 -11   2  13      462.31      470.85     19.18 o 
 -10   2  13      137.77      141.27      9.03 o 
  -9   2  13       60.35       72.83     11.94 o 
  -8   2  13       56.36       43.22      5.04 o 
  -7   2  13       83.53       73.58      6.12 o 
  -6   2  13     1194.57     1212.23     19.61 o 
  -5   2  13     1654.28     1586.04     19.66 o 
  -4   2  13     2929.77     2861.81     34.13 o 
  -3   2  13     8403.47     8594.14     68.07 o 
  -2   2  13     5230.87     5401.35     45.30 o 
  -1   2  13    10694.85    10730.77     75.36 o 
   0   2  13     8445.68     8301.67     61.55 o 
   1   2  13     8990.15     8872.56     65.69 o 
   2   2  13    10980.89    10846.13     78.32 o 
   3   2  13     6672.84     6567.24     49.31 o 
   4   2  13     4699.41     4754.11     43.48 o 
   5   2  13     8182.81     8193.96     71.31 o 
   6   2  13     2312.68     2275.63     30.44 o 
   7   2  13     2452.13     2437.77     34.90 o 
   8   2  13     3540.61     3401.77     46.51 o 
   9   2  13      702.10      721.20     18.36 o 
  10   2  13     1480.63     1560.22     30.02 o 
  11   2  13     1514.36     1440.99     32.39 o 
  12   2  13      375.38      382.78     17.19 o 
 -15   3  13     1062.81     1145.83     33.50 o 
 -14   3  13      782.45      806.62     27.76 o 
 -13   3  13     1310.83     1335.45     35.24 o 
 -12   3  13     1794.88     1839.44     41.20 o 
 -11   3  13     2099.70     2126.88     47.63 o 
 -10   3  13     5242.83     5212.87     65.93 o 
  -9   3  13     8896.67     8729.33    154.36 o 
  -8   3  13     6105.06     6003.69     57.88 o 
  -7   3  13     6063.85     6186.19     58.72 o 
  -6   3  13     9154.65     9344.93     89.47 o 
  -5   3  13     7821.08     7658.76     67.36 o 
  -4   3  13     2616.09     2632.34     25.48 o 
  -3   3  13     7442.15     7594.46     62.50 o 
  -2   3  13    10266.25    10291.95     76.64 o 
  -1   3  13     2321.09     2330.11     23.83 o 
   0   3  13     1007.22     1067.53     23.86 o 
   1   3  13     1279.78     1312.08     17.41 o 
   2   3  13      284.14      347.88     12.23 o 
   3   3  13      174.80      212.80     10.31 o 
   4   3  13        0.07       24.19      3.59 o 
   5   3  13      136.86      149.86     10.23 o 
   6   3  13      332.00      333.64      9.51 o 
   7   3  13     1483.58     1459.52     30.23 o 
   8   3  13       26.52       24.18      5.35 o 
   9   3  13      312.99      306.90     12.32 o 
  10   3  13     1326.55     1327.83     41.64 o 
  11   3  13     1089.44     1054.78     27.09 o 
  12   3  13     1807.85     1826.85     38.86 o 
 -15   4  13      319.81      294.00     18.38 o 
 -14   4  13      204.53      189.76     16.47 o 
 -13   4  13        2.56        6.37      5.67 o 
 -12   4  13      861.00      912.07     25.06 o 
 -11   4  13      586.69      552.73     19.06 o 
 -10   4  13      633.49      637.68     22.26 o 
  -9   4  13      892.17      896.58     22.61 o 
  -8   4  13        3.00        5.80      4.47 o 
  -7   4  13       12.61       29.31      7.42 o 
  -6   4  13      945.95      994.51     18.56 o 
  -5   4  13     3960.61     3880.87     39.83 o 
  -4   4  13     2782.91     2703.44     30.70 o 
  -3   4  13     1560.92     1520.67     23.30 o 
  -2   4  13     6322.50     6320.57     53.39 o 
  -1   4  13     1756.42     1837.25     23.30 o 
   0   4  13     2079.98     2107.30     24.35 o 
   1   4  13     2232.18     2236.75     25.93 o 
   2   4  13     1958.56     1914.21     25.78 o 
   3   4  13     3831.69     3821.11     38.19 o 
   4   4  13     5584.71     5290.22     51.32 o 
   5   4  13      763.73      702.06     17.55 o 
   6   4  13     1970.16     2021.43     28.36 o 
   7   4  13     3551.75     3454.95     36.82 o 
   8   4  13     1610.21     1616.05     24.10 o 
   9   4  13     1857.32     1935.55     32.42 o 
  10   4  13     1092.02     1032.55     30.35 o 
  11   4  13      271.16      256.25     13.90 o 
 -15   5  13       24.23       22.03      7.72 o 
 -14   5  13       15.72       10.40      9.81 o 
 -13   5  13      105.99      110.46     11.32 o 
 -12   5  13      378.34      405.58     28.19 o 
 -11   5  13      351.98      372.67     16.17 o 
 -10   5  13      283.14      266.06     17.27 o 
  -9   5  13      408.23      401.07     15.53 o 
  -8   5  13      405.63      429.09     15.36 o 
  -7   5  13     1641.77     1483.53     49.96 o 
  -6   5  13     1132.12     1156.37     26.64 o 
  -5   5  13      257.16      306.50     16.58 o 
  -4   5  13       16.59       32.09      5.19 o 
  -3   5  13       59.61       78.60      5.11 o 
  -2   5  13      303.10      305.48      9.01 o 
  -1   5  13     2868.96     2810.96     31.47 o 
   0   5  13     2178.59     2110.55     24.33 o 
   1   5  13      187.68      179.82      7.65 o 
   2   5  13       17.45       20.93      4.02 o 
   3   5  13      150.13      137.71      7.84 o 
   4   5  13     1411.00     1285.78     21.22 o 
   5   5  13      523.54      529.38     21.04 o 
   6   5  13      245.84      227.79     10.14 o 
   7   5  13      158.61      157.86      8.33 o 
   8   5  13       19.84       22.23      4.55 o 
   9   5  13      284.21      322.36     14.68 o 
  10   5  13       84.39       74.68     10.21 o 
  11   5  13      137.68      155.20     15.65 o 
 -14   6  13      124.98      161.66     14.03 o 
 -13   6  13       30.82       24.88      7.34 o 
 -12   6  13      237.60      250.59     15.10 o 
 -11   6  13       27.38       33.79      7.98 o 
 -10   6  13        0.17        0.84      4.73 o 
  -9   6  13        2.29        3.82      4.85 o 
  -8   6  13       14.57       12.13      6.21 o 
  -7   6  13      148.90      101.98      8.57 o 
  -6   6  13        0.42        1.28      3.63 o 
  -5   6  13      198.38      155.81     12.01 o 
  -4   6  13      205.82      182.42     12.40 o 
  -3   6  13     1119.88     1125.51     25.02 o 
  -2   6  13      771.41      740.86     15.42 o 
  -1   6  13      728.33      709.62     17.85 o 
   0   6  13      372.54      416.58     13.34 o 
   1   6  13     1834.39     1941.17     28.43 o 
   2   6  13      567.60      613.39     12.78 o 
   3   6  13       96.94      102.78     10.13 o 
   4   6  13      581.42      531.19     14.18 o 
   5   6  13      633.51      608.43     14.67 o 
   6   6  13      713.83      726.78     15.18 o 
   7   6  13      956.34      968.52     21.01 o 
   8   6  13      556.05      560.54     16.50 o 
   9   6  13      388.94      404.03     16.36 o 
  10   6  13       47.26       73.74     16.53 o 
  11   6  13       42.03       32.04     13.23 o 
 -14   7  13      933.66      985.64     39.59 o 
 -13   7  13     1199.16     1227.40     40.51 o 
 -12   7  13     1710.47     1737.86     36.66 o 
 -11   7  13     2886.70     2878.55     47.78 o 
 -10   7  13     2671.71     2581.62     49.99 o 
  -9   7  13     3584.80     3576.35     59.52 o 
  -8   7  13     3449.67     3477.64     56.52 o 
  -7   7  13     5881.98     5542.05     83.29 o 
  -6   7  13     2958.55     2911.01     51.60 o 
  -5   7  13     1256.21     1265.23     31.25 o 
  -4   7  13     1610.38     1629.37     31.68 o 
  -3   7  13     4860.80     4804.19     62.29 o 
  -2   7  13     3157.77     3125.21     39.21 o 
  -1   7  13     1341.77     1323.70     28.41 o 
   0   7  13     1353.84     1405.19     26.77 o 
   1   7  13      411.16      420.02     13.00 o 
   2   7  13      185.32      184.92     12.60 o 
   3   7  13       12.70       13.66      4.94 o 
   4   7  13      459.15      406.11     15.40 o 
   5   7  13      310.80      304.10     11.58 o 
   6   7  13       32.06       43.97      6.07 o 
   7   7  13      385.22      416.16     14.05 o 
   8   7  13       45.79       42.19      6.40 o 
   9   7  13      501.47      528.39     17.79 o 
  10   7  13     1072.74     1080.73     48.06 o 
 -13   8  13      298.62      253.09     16.07 o 
 -12   8  13      343.47      341.05     19.53 o 
 -11   8  13      159.52      140.18     14.11 o 
 -10   8  13      196.67      173.66     14.91 o 
  -9   8  13       28.04       31.53      7.80 o 
  -8   8  13       94.61       94.87      9.71 o 
  -7   8  13      475.50      471.69     20.96 o 
  -6   8  13     1417.77     1347.97     28.49 o 
  -5   8  13     3850.10     3777.23     61.93 o 
  -4   8  13     2577.29     2533.18     41.77 o 
  -3   8  13     3137.49     3042.27     47.05 o 
  -2   8  13     5573.90     5498.28     64.53 o 
  -1   8  13     6680.20     6471.29     81.90 o 
   0   8  13     7326.91     7286.14     78.12 o 
   1   8  13     5509.54     5505.31    109.04 o 
   2   8  13     6557.09     6499.69    110.78 o 
   3   8  13     6078.16     5946.52     78.25 o 
   4   8  13     5107.65     5206.00     53.20 o 
   5   8  13     4048.92     4041.20     45.93 o 
   6   8  13     3107.02     3164.17     40.17 o 
   7   8  13     2424.92     2432.39     41.19 o 
   8   8  13     2068.51     2205.43     34.03 o 
   9   8  13     2468.19     2595.67     44.74 o 
  10   8  13     1656.39     1778.56     60.13 o 
 -13   9  13      890.30      848.03     30.69 o 
 -12   9  13     1129.89     1139.38     59.42 o 
 -11   9  13     1204.49     1181.48     34.10 o 
 -10   9  13     2661.44     2667.07     44.96 o 
  -9   9  13     2986.98     3060.63     66.55 o 
  -8   9  13     3665.57     3617.61     96.33 o 
  -7   9  13     2949.83     2859.99     55.46 o 
  -6   9  13     3594.12     3508.17     51.34 o 
  -5   9  13     4800.15     4632.20    100.34 o 
  -4   9  13     3982.80     3908.34     49.50 o 
  -3   9  13     1464.50     1387.98     39.16 o 
  -2   9  13     2699.65     2631.79     44.27 o 
  -1   9  13     1329.07     1370.74     25.29 o 
   0   9  13      110.96      109.85     10.76 o 
   1   9  13      273.30      246.89     14.38 o 
   2   9  13      147.65      137.88     12.26 o 
   3   9  13        0.17       -2.00      5.36 o 
   4   9  13      263.49      248.90      9.15 o 
   5   9  13       87.83       75.86      6.45 o 
   6   9  13      156.38      149.13     11.78 o 
   7   9  13       18.73       23.47      6.37 o 
   8   9  13      511.95      545.08     17.09 o 
   9   9  13     1048.40     1126.82     27.42 o 
 -12  10  13        0.36       -6.66      6.66 o 
 -11  10  13      288.70      323.42     18.89 o 
 -10  10  13      174.02      171.84     13.34 o 
  -9  10  13        4.62       -4.00      6.02 o 
  -8  10  13        5.36        4.62      7.48 o 
  -7  10  13       95.26       98.07     12.09 o 
  -6  10  13       12.15        4.16      8.27 o 
  -5  10  13      129.17      116.59     11.41 o 
  -4  10  13      192.67      179.65     12.80 o 
  -3  10  13      519.57      482.25     20.25 o 
  -2  10  13      259.06      270.35     15.38 o 
  -1  10  13     2332.54     2366.24     35.36 o 
   0  10  13     1515.85     1531.12     33.89 o 
   1  10  13      213.32      230.96     15.64 o 
   2  10  13      439.70      412.24     18.54 o 
   3  10  13      605.38      608.32     22.50 o 
   4  10  13      465.76      517.92     21.32 o 
   5  10  13      775.17      826.33     46.67 o 
   6  10  13      187.63      178.76     13.92 o 
   7  10  13      252.89      245.60     17.88 o 
   8  10  13       77.75       59.87     12.85 o 
   9  10  13       26.14       20.97     11.76 o 
 -11  11  13        7.97        9.61     10.47 o 
 -10  11  13       74.10       82.33     12.50 o 
  -9  11  13       44.01       50.92     15.42 o 
  -8  11  13      153.42      128.99     16.72 o 
  -7  11  13      215.56      238.54     17.02 o 
  -6  11  13      163.35      202.69     15.58 o 
  -5  11  13      176.49      140.52     13.47 o 
  -4  11  13        0.68        3.68      4.52 o 
  -3  11  13       17.69       18.07      6.07 o 
  -2  11  13       12.75       12.42     11.62 o 
  -1  11  13      276.99      302.13     13.17 o 
   0  11  13      248.56      246.30     15.73 o 
   1  11  13      305.88      321.25     17.11 o 
   2  11  13      202.18      192.70     15.32 o 
   3  11  13       37.08       48.57      8.73 o 
   4  11  13      384.93      379.32     19.11 o 
   5  11  13      108.24      102.30     12.64 o 
   6  11  13      212.94      197.68     19.14 o 
   7  11  13      240.06      256.77     21.80 o 
   8  11  13       32.81       22.71      8.79 o 
 -10  12  13       67.79       67.03     11.61 o 
  -9  12  13       36.69       40.77     16.19 o 
  -8  12  13       40.30       37.60     15.18 o 
  -7  12  13       18.44       22.43     14.50 o 
  -6  12  13      656.29      694.78     45.37 o 
  -5  12  13       50.63       47.21      7.79 o 
  -4  12  13       44.01       34.63      7.37 o 
  -3  12  13      689.33      684.54     22.00 o 
  -2  12  13       71.73       80.52     15.79 o 
  -1  12  13      806.23      773.82     20.38 o 
   0  12  13     1694.05     1557.76     59.78 o 
   1  12  13     1664.34     1630.91     37.70 o 
   2  12  13     1726.13     1754.55     39.84 o 
   3  12  13     1831.71     1832.22     41.53 o 
   4  12  13     1183.66     1271.05     61.93 o 
   5  12  13     1561.25     1611.78     46.33 o 
   6  12  13      672.46      689.65     30.62 o 
   7  12  13      719.96      707.06     42.74 o 
  -8  13  13     2589.49     2669.38     97.38 o 
  -7  13  13     1897.23     1754.81     76.29 o 
  -6  13  13     1201.17     1268.30     63.59 o 
  -5  13  13     2786.19     2694.82     94.16 o 
  -4  13  13     2587.75     2634.36     62.88 o 
  -3  13  13     1150.91     1159.94     40.20 o 
  -2  13  13     1300.55     1318.76     26.43 o 
  -1  13  13     1940.72     2016.79     34.74 o 
   0  13  13     1688.44     1710.77     40.30 o 
   1  13  13      314.13      331.81     19.42 o 
   2  13  13       93.89       94.15     13.95 o 
   3  13  13      177.27      166.04     19.92 o 
   4  13  13       37.95       47.20     11.41 o 
   5  13  13      432.96      439.75     24.78 o 
   6  13  13       34.07       33.87     15.80 o 
  -7  14  13       70.09       53.85     18.17 o 
  -6  14  13      136.68      108.75     23.22 o 
  -5  14  13      852.71      929.24     54.90 o 
  -4  14  13     2241.44     2237.24     86.02 o 
  -3  14  13     1784.63     1700.99     91.16 o 
  -2  14  13     1571.34     1623.08     49.74 o 
  -1  14  13     1805.57     1671.53     72.37 o 
   0  14  13     2066.20     2138.96     52.03 o 
   1  14  13     2144.69     2219.64     67.30 o 
   2  14  13     2470.04     2497.58     75.02 o 
   3  14  13     2558.37     2734.61     62.87 o 
   4  14  13     1726.18     1730.64     63.96 o 
  -4  15  13      548.81      496.12     41.02 o 
  -3  15  13      651.97      600.28     30.63 o 
  -2  15  13      185.72      132.19     31.48 o 
  -1  15  13      202.64      230.52     32.06 o 
   0  15  13      115.78       83.55     20.43 o 
   1  15  13        6.59       14.85      7.18 o 
   2  15  13        3.02        8.49     12.56 o 
 -13   0  14       13.94       14.20      9.33 o 
 -12   0  14      560.00      530.22     19.20 o 
 -11   0  14      127.61      132.37     11.36 o 
 -10   0  14       60.21       75.11      9.10 o 
  -9   0  14       12.18       17.06      4.61 o 
  -8   0  14     1352.06     1269.85     22.07 o 
  -7   0  14     3678.03     3516.79     51.41 o 
  -6   0  14     1182.49     1177.55     24.86 o 
  -5   0  14      280.46      329.89     25.47 o 
  -4   0  14     3387.50     3570.46     51.32 o 
  -3   0  14     5252.58     5319.54     82.98 o 
  -2   0  14     2652.65     2564.71     31.97 o 
  -1   0  14     4511.70     4403.47     64.89 o 
   0   0  14    15933.46    15957.99    278.38 o 
   1   0  14    10489.40    10266.70    128.06 o 
   2   0  14     6738.23     6576.46     81.26 o 
   3   0  14     7046.39     7177.64     99.69 o 
   4   0  14     8514.42     8318.03    113.41 o 
   5   0  14     6705.12     6670.13     89.63 o 
   6   0  14     5156.74     5036.59    137.64 o 
   7   0  14     1532.01     1520.44     40.48 o 
   8   0  14     1221.52     1175.95     36.50 o 
   9   0  14     1057.39     1080.39     35.77 o 
  10   0  14     2639.65     2546.26    101.26 o 
  11   0  14     1049.44      982.89     34.81 o 
 -14   1  14     1640.65     1746.76     54.53 o 
 -13   1  14     1904.32     1959.34     41.04 o 
 -12   1  14     2897.05     2972.95     52.33 o 
 -11   1  14     3572.38     3560.35     57.54 o 
 -10   1  14     3429.06     3417.47     44.77 o 
  -9   1  14     2777.14     2781.61     38.54 o 
  -8   1  14     3973.57     3976.20     48.26 o 
  -7   1  14     2983.98     3040.60     33.75 o 
  -6   1  14     2281.85     2386.60     32.95 o 
  -5   1  14     3886.23     3902.16     40.33 o 
  -4   1  14     2183.42     2109.21     26.23 o 
  -3   1  14     3828.13     3769.55     34.87 o 
  -2   1  14     1821.26     1859.90     21.68 o 
  -1   1  14     1270.95     1230.38     17.43 o 
   0   1  14     1048.33     1032.47     14.91 o 
   1   1  14      554.28      573.02     10.92 o 
   2   1  14        0.04       -0.03      2.06 o 
   3   1  14       10.65       30.50      4.86 o 
   4   1  14      512.23      504.14     13.08 o 
   5   1  14     1121.64     1075.48     20.59 o 
   6   1  14      332.35      328.13     10.28 o 
   7   1  14     1586.29     1557.45     27.40 o 
   8   1  14     1483.66     1488.37     29.26 o 
   9   1  14     1492.84     1468.78     26.98 o 
  10   1  14     1400.20     1380.16     28.53 o 
  11   1  14     1085.15     1096.45     29.78 o 
 -15   2  14       87.78       90.93     17.27 o 
 -14   2  14        8.95        9.33      7.02 o 
 -13   2  14        3.38       -6.10      6.10 o 
 -12   2  14       85.99       87.74     10.77 o 
 -11   2  14        8.75        3.49      5.90 o 
 -10   2  14      260.11      259.51     12.96 o 
  -9   2  14        1.11        4.23      4.01 o 
  -8   2  14      829.99      848.05     18.79 o 
  -7   2  14      965.57      892.27     18.95 o 
  -6   2  14     2100.69     2077.65     26.22 o 
  -5   2  14      997.95      989.19     17.35 o 
  -4   2  14      546.65      582.81     13.08 o 
  -3   2  14      400.57      414.77     13.73 o 
  -2   2  14      190.01      215.72      7.61 o 
  -1   2  14     1805.56     1820.27     21.93 o 
   0   2  14     2783.51     2720.77     27.51 o 
   1   2  14     3087.05     2977.76     29.60 o 
   2   2  14     1528.91     1494.86     19.57 o 
   3   2  14     3657.97     3457.42     32.83 o 
   4   2  14     1900.27     1838.09     26.08 o 
   5   2  14     1580.37     1598.97     24.71 o 
   6   2  14      344.77      350.87     11.83 o 
   7   2  14      159.21      176.95      9.88 o 
   8   2  14      246.14      256.12     19.25 o 
   9   2  14       39.93       48.77      9.36 o 
  10   2  14       56.25       61.26      8.44 o 
  11   2  14       39.48       40.03      7.73 o 
 -15   3  14       10.77       13.40      9.11 o 
 -14   3  14      152.67      171.45     15.46 o 
 -13   3  14      185.43      182.89     15.51 o 
 -12   3  14        0.47       -5.37      5.37 o 
 -11   3  14      609.09      666.48     34.92 o 
 -10   3  14      133.72      138.87     12.51 o 
  -9   3  14      597.80      625.46     18.84 o 
  -8   3  14      215.72      217.69      9.10 o 
  -7   3  14      180.18      154.97      8.24 o 
  -6   3  14       52.80       38.74      5.35 o 
  -5   3  14      520.74      491.14     10.87 o 
  -4   3  14      296.33      290.65      9.61 o 
  -3   3  14      224.63      219.17     11.93 o 
  -2   3  14     1312.60     1225.43     17.19 o 
  -1   3  14      991.56      988.93     14.79 o 
   0   3  14      247.23      262.97      7.98 o 
   1   3  14      297.25      320.78      8.89 o 
   2   3  14      419.00      439.05      9.98 o 
   3   3  14      952.36      898.37     14.87 o 
   4   3  14        0.25        0.79      4.05 o 
   5   3  14        0.93        7.48      2.95 o 
   6   3  14       56.22       67.45      6.21 o 
   7   3  14      399.22      366.09     12.34 o 
   8   3  14        3.30        7.18      4.12 o 
   9   3  14       28.66       27.45      5.62 o 
  10   3  14       36.17       36.60      7.23 o 
  11   3  14      134.72      165.69     16.24 o 
 -15   4  14      339.73      382.63     20.46 o 
 -14   4  14       35.31       28.07      9.12 o 
 -13   4  14       87.37       74.93     11.43 o 
 -12   4  14      168.55      169.65     16.26 o 
 -11   4  14       49.33       46.33      7.79 o 
 -10   4  14      138.75      116.47     10.36 o 
  -9   4  14      219.98      203.83     12.00 o 
  -8   4  14       37.06       45.21      6.74 o 
  -7   4  14     2781.81     2658.87     45.95 o 
  -6   4  14     2266.50     2176.33     30.33 o 
  -5   4  14     2038.25     2087.58     26.89 o 
  -4   4  14     4651.68     4552.40     40.63 o 
  -3   4  14     7300.70     7160.73     97.07 o 
  -2   4  14     1188.32     1171.63     17.60 o 
  -1   4  14      902.21      866.93     15.67 o 
   0   4  14     5350.93     5394.42     46.81 o 
   1   4  14     4426.51     4422.12     41.50 o 
   2   4  14     3758.31     3784.62     38.00 o 
   3   4  14     3893.52     3841.45     44.43 o 
   4   4  14     4568.04     4572.66     46.96 o 
   5   4  14     2779.44     2776.68     34.28 o 
   6   4  14     2143.20     2204.66     30.30 o 
   7   4  14     3107.36     3125.25     38.79 o 
   8   4  14      931.50      941.71     18.55 o 
   9   4  14       78.51       69.75      7.32 o 
  10   4  14      183.52      182.46     12.91 o 
  11   4  14       78.68       77.09      9.36 o 
 -14   5  14     1764.82     1795.43     55.29 o 
 -13   5  14     3242.38     3286.08     54.10 o 
 -12   5  14     3161.69     3193.64     51.90 o 
 -11   5  14     3099.58     2970.27     63.75 o 
 -10   5  14     5184.66     5059.19     66.43 o 
  -9   5  14     2465.50     2439.65     40.49 o 
  -8   5  14     2919.46     2981.86     79.29 o 
  -7   5  14     5423.27     5510.78     94.18 o 
  -6   5  14     5066.02     5122.03     71.05 o 
  -5   5  14     5984.50     5991.59     67.84 o 
  -4   5  14     5738.92     5701.75     55.42 o 
  -3   5  14     1105.60     1111.49     18.15 o 
  -2   5  14     3590.46     3519.99     37.20 o 
  -1   5  14      791.56      780.41     15.30 o 
   0   5  14      641.84      638.72     12.83 o 
   1   5  14      390.02      431.97     10.93 o 
   2   5  14      161.12      184.37      9.92 o 
   3   5  14      780.21      779.40     21.32 o 
   4   5  14      797.05      796.75     16.95 o 
   5   5  14      792.23      812.35     17.43 o 
   6   5  14     1448.19     1448.56     24.16 o 
   7   5  14      945.82      976.09     23.09 o 
   8   5  14     1905.03     1965.39     31.09 o 
   9   5  14     1817.66     1816.25     37.41 o 
  10   5  14     2579.31     2599.80     55.67 o 
  11   5  14     2225.92     2174.35     51.60 o 
 -14   6  14       43.04       23.47      9.20 o 
 -13   6  14       88.84       96.88     12.59 o 
 -12   6  14        1.64        7.78      6.07 o 
 -11   6  14      151.48      167.08     16.09 o 
 -10   6  14       39.30       47.52      7.86 o 
  -9   6  14      194.53      214.93     14.12 o 
  -8   6  14     1133.34     1111.16     28.91 o 
  -7   6  14      412.25      424.90     23.02 o 
  -6   6  14     1377.72     1429.83     32.65 o 
  -5   6  14     2976.29     2890.49     44.66 o 
  -4   6  14     1464.16     1414.08     29.42 o 
  -3   6  14     2344.36     2343.11     32.70 o 
  -2   6  14     3071.54     3024.01     41.29 o 
  -1   6  14     5704.62     5623.74     63.45 o 
   0   6  14     6071.73     6135.03     68.40 o 
   1   6  14     4162.27     4147.64     51.17 o 
   2   6  14     8467.07     8492.35     72.17 o 
   3   6  14    10870.76    10634.54     98.26 o 
   4   6  14     5106.64     5042.91     50.65 o 
   5   6  14     4151.37     4114.07     44.74 o 
   6   6  14     1771.39     1767.16     28.83 o 
   7   6  14      678.41      628.58     17.24 o 
   8   6  14     1071.81     1126.94     32.06 o 
   9   6  14     2070.75     2022.47     69.36 o 
  10   6  14      451.55      438.63     32.24 o 
 -14   7  14      299.97      298.97     17.96 o 
 -13   7  14      890.39      943.54     27.68 o 
 -12   7  14      784.26      821.19     25.02 o 
 -11   7  14      338.99      341.61     18.88 o 
 -10   7  14      458.09      460.19     20.60 o 
  -9   7  14     1908.89     1915.46     41.15 o 
  -8   7  14      852.44      856.72     25.55 o 
  -7   7  14      947.63      995.73     22.51 o 
  -6   7  14     1982.78     1953.16     41.63 o 
  -5   7  14     1673.41     1650.48     48.27 o 
  -4   7  14      156.27      155.67     11.49 o 
  -3   7  14      241.08      274.90     11.25 o 
  -2   7  14     1105.14     1061.97     28.63 o 
  -1   7  14      671.73      700.43     25.56 o 
   0   7  14      650.41      678.13     24.41 o 
   1   7  14      222.24      213.09     11.74 o 
   2   7  14      127.49      115.97      9.53 o 
   3   7  14       11.98        6.18      4.83 o 
   4   7  14      147.73      142.35     11.09 o 
   5   7  14      282.46      275.02     11.62 o 
   6   7  14      154.15      160.86     10.29 o 
   7   7  14       96.26       94.88      8.53 o 
   8   7  14      534.90      558.14     16.78 o 
   9   7  14     1280.15     1281.33     35.34 o 
  10   7  14      640.55      581.90     36.22 o 
 -13   8  14        1.31        2.42      7.64 o 
 -12   8  14       27.65       24.97      8.82 o 
 -11   8  14       18.80       19.64      8.09 o 
 -10   8  14      240.44      229.91     16.43 o 
  -9   8  14       18.83       17.51      7.69 o 
  -8   8  14       53.03       47.64      8.47 o 
  -7   8  14        9.14       10.45      8.03 o 
  -6   8  14        2.56        1.35      4.98 o 
  -5   8  14      656.55      600.02     33.76 o 
  -4   8  14      159.52      158.45     12.24 o 
  -3   8  14       41.28       27.07      6.62 o 
  -2   8  14        4.13        4.99      4.48 o 
  -1   8  14      122.85      112.62     10.56 o 
   0   8  14      116.16      104.85     10.44 o 
   1   8  14       30.73       17.45      6.05 o 
   2   8  14      151.97      119.61     11.59 o 
   3   8  14       57.26       46.86      7.33 o 
   4   8  14      606.90      605.55     15.63 o 
   5   8  14       11.54       20.52      9.36 o 
   6   8  14        0.79        2.22      9.03 o 
   7   8  14       53.06       52.15      6.92 o 
   8   8  14       29.71       37.52     13.45 o 
   9   8  14       10.23       16.48      6.67 o 
 -12   9  14      243.13      254.41     18.46 o 
 -11   9  14      175.51      160.36     15.54 o 
 -10   9  14     1196.11     1184.45     33.58 o 
  -9   9  14      699.12      666.85     24.19 o 
  -8   9  14      576.33      598.20     31.50 o 
  -7   9  14      972.34      971.85     38.92 o 
  -6   9  14      539.35      551.26     21.74 o 
  -5   9  14      139.89      162.08     14.06 o 
  -4   9  14      659.47      663.56     21.01 o 
  -3   9  14     1393.79     1321.50     34.04 o 
  -2   9  14     1437.59     1453.70     35.29 o 
  -1   9  14      143.27      144.21     30.27 o 
   0   9  14        2.53       -1.57      5.13 o 
   1   9  14      122.27      151.12     12.62 o 
   2   9  14        4.27        2.77      8.30 o 
   3   9  14      119.81      131.01      7.70 o 
   4   9  14        1.31        0.02      3.19 o 
   5   9  14      123.00      146.22      8.39 o 
   6   9  14      275.15      283.15     11.45 o 
   7   9  14       28.96       35.94     13.63 o 
   8   9  14        7.21        8.52      5.35 o 
   9   9  14      101.90       90.41      9.55 o 
 -12  10  14      136.34      158.19     31.71 o 
 -11  10  14      105.80       76.60     13.64 o 
 -10  10  14       29.65       28.68      8.69 o 
  -9  10  14       15.31       25.53     11.50 o 
  -8  10  14      149.97      145.87     14.89 o 
  -7  10  14      211.19      195.11     24.11 o 
  -6  10  14     1550.31     1508.19     37.66 o 
  -5  10  14     3056.60     2889.48     55.19 o 
  -4  10  14     1626.13     1576.81     38.63 o 
  -3  10  14      806.80      853.97     24.71 o 
  -2  10  14     2278.98     2226.23     34.77 o 
  -1  10  14     3329.40     3182.19     52.58 o 
   0  10  14     5133.90     5000.16     70.74 o 
   1  10  14     4567.20     4571.76     67.59 o 
   2  10  14     3756.44     3623.34     58.92 o 
   3  10  14     2887.46     2836.67     51.82 o 
   4  10  14     1713.40     1695.55     53.79 o 
   5  10  14     1208.89     1227.15     33.72 o 
   6  10  14     1916.83     1948.82     50.24 o 
   7  10  14     2442.58     2513.62     50.30 o 
   8  10  14     1626.77     1604.53     45.99 o 
 -11  11  14     2020.20     1960.56     67.22 o 
 -10  11  14     2423.04     2472.65     72.58 o 
  -9  11  14     4512.69     4431.63    127.42 o 
  -8  11  14     3645.77     3673.57     69.97 o 
  -7  11  14     2063.71     2075.99     48.93 o 
  -6  11  14     2753.05     2646.22    104.61 o 
  -5  11  14     2169.03     2098.34     39.95 o 
  -4  11  14      706.13      674.47     25.19 o 
  -3  11  14     1602.41     1574.85     35.06 o 
  -2  11  14      839.87      865.82     21.27 o 
  -1  11  14      803.84      796.49     24.94 o 
   0  11  14      236.53      240.68     15.97 o 
   1  11  14        0.28        8.82      6.29 o 
   2  11  14        1.67        8.24      6.71 o 
   3  11  14        2.34        3.32      5.58 o 
   4  11  14      196.51      175.91     15.45 o 
   5  11  14      464.65      471.41     25.14 o 
   6  11  14      996.99     1053.52     37.47 o 
   7  11  14     1953.39     1970.46     52.32 o 
 -10  12  14        0.80       -3.00      9.76 o 
  -9  12  14      632.58      673.80     52.24 o 
  -8  12  14      557.83      575.30     26.26 o 
  -7  12  14      486.87      456.48     25.47 o 
  -6  12  14      526.23      509.86     23.79 o 
  -5  12  14      633.91      607.49     21.42 o 
  -4  12  14      907.49      875.35     41.70 o 
  -3  12  14      999.32     1025.12     32.65 o 
  -2  12  14     2288.08     2275.35     36.91 o 
  -1  12  14     2449.61     2380.83     46.40 o 
   0  12  14      728.54      743.57     27.97 o 
   1  12  14     1672.16     1723.81     68.29 o 
   2  12  14     3544.43     3511.81     60.58 o 
   3  12  14     2998.78     3060.43     83.67 o 
   4  12  14     2660.03     2673.86     61.35 o 
   5  12  14     1941.32     1952.64     52.30 o 
   6  12  14      536.57      505.31     27.17 o 
  -9  13  14        0.98       24.19     11.79 o 
  -8  13  14       69.89       76.08     12.57 o 
  -7  13  14        0.81        3.00      7.19 o 
  -6  13  14        2.57       24.61     15.06 o 
  -5  13  14      222.33      239.30     21.65 o 
  -4  13  14      524.99      523.57     20.49 o 
  -3  13  14       12.90        2.18      6.67 o 
  -2  13  14       95.99      100.88     22.76 o 
  -1  13  14      682.03      666.92     40.13 o 
   0  13  14      169.07      192.73     20.30 o 
   1  13  14       10.63       -3.19     12.90 o 
   2  13  14       67.04       58.87     12.31 o 
   3  13  14        7.00       -1.04      7.06 o 
   4  13  14        5.41        6.44     13.36 o 
   5  13  14       47.83       45.94     17.05 o 
  -6  14  14        0.42       -4.60      8.86 o 
  -5  14  14      258.54      329.46     37.99 o 
  -4  14  14      352.19      342.39     39.57 o 
  -2  14  14     1327.59     1406.57     32.33 o 
  -1  14  14      811.57      822.38     31.66 o 
   0  14  14       70.94       98.62     14.12 o 
   1  14  14       30.29       43.33     11.05 o 
   2  14  14      256.47      261.96     22.29 o 
   3  14  14       20.05       14.70     15.05 o 
  -3  15  14      473.55      501.17     38.59 o 
  -2  15  14      210.54      187.33     28.44 o 
  -1  15  14       35.06       15.04     10.13 o 
   0  15  14       24.56       34.64     13.93 o 
 -14   1  15      937.84     1010.22     28.79 o 
 -13   1  15     1560.16     1658.64     37.38 o 
 -12   1  15     1396.19     1373.45     33.22 o 
 -11   1  15      777.54      804.08     27.85 o 
 -10   1  15      759.62      813.31     19.54 o 
  -9   1  15     1232.90     1245.89     24.11 o 
  -8   1  15     2142.95     2081.28     29.98 o 
  -7   1  15     2474.67     2439.63     60.83 o 
  -6   1  15     2350.82     2469.74     34.31 o 
  -5   1  15     1265.49     1362.77     20.73 o 
  -4   1  15      783.55      784.01     15.12 o 
  -3   1  15      138.15      133.28      6.55 o 
  -2   1  15      202.55      206.39      9.30 o 
  -1   1  15       46.63       47.00      6.77 o 
   0   1  15      139.16      152.84      6.80 o 
   1   1  15       70.52       66.84      5.88 o 
   2   1  15      877.78      814.53     18.20 o 
   3   1  15      972.14      935.69     19.63 o 
   4   1  15      344.13      345.12     11.35 o 
   5   1  15     1020.81     1033.90     19.99 o 
   6   1  15      879.83      879.86     18.18 o 
   7   1  15      807.93      820.90     25.53 o 
   8   1  15      876.65      850.10     22.17 o 
   9   1  15      650.90      636.51     19.66 o 
  10   1  15      508.45      487.28     17.26 o 
  11   1  15      337.73      358.52     15.73 o 
 -15   2  15      131.48      106.00     18.45 o 
 -14   2  15      122.72      110.34     12.64 o 
 -13   2  15       15.17       16.55      8.13 o 
 -12   2  15       57.76       68.43     10.26 o 
 -11   2  15      154.13      163.47     13.72 o 
 -10   2  15      289.89      302.17     13.18 o 
  -9   2  15        2.56        7.04      4.12 o 
  -8   2  15     2044.26     1989.46     31.21 o 
  -7   2  15     3614.28     3527.62     38.38 o 
  -6   2  15     2894.07     2850.18     38.07 o 
  -5   2  15     3166.91     3194.04     53.29 o 
  -4   2  15     6175.11     6278.18     58.71 o 
  -3   2  15    10076.71    10089.02     85.64 o 
  -2   2  15    13404.58    13253.28    103.24 o 
  -1   2  15     5957.88     5971.57     51.05 o 
   0   2  15     5156.76     5137.77     43.81 o 
   1   2  15    10831.08    10885.45     79.49 o 
   2   2  15     5502.39     5563.21     49.67 o 
   3   2  15     2671.37     2695.18     32.96 o 
   4   2  15     4791.14     4749.44     48.85 o 
   5   2  15     4747.13     4672.98     53.44 o 
   6   2  15      703.32      731.20     17.32 o 
   7   2  15      943.42      927.73     20.00 o 
   8   2  15     1062.84     1058.44     26.94 o 
   9   2  15     1147.95     1196.91     24.54 o 
  10   2  15      561.27      513.35     19.33 o 
  11   2  15      228.35      218.39     14.22 o 
 -15   3  15     1018.19     1076.14     46.35 o 
 -14   3  15     1294.07     1386.51     53.23 o 
 -13   3  15     2029.47     1994.20     65.56 o 
 -12   3  15     2223.38     2294.22     47.62 o 
 -11   3  15     2903.23     2922.02     54.05 o 
 -10   3  15     5722.34     5817.00     83.90 o 
  -9   3  15     3317.28     3274.81    151.93 o 
  -8   3  15     2980.07     3005.66     40.04 o 
  -7   3  15     7384.22     7327.28     84.43 o 
  -6   3  15     4678.16     4541.32     59.00 o 
  -5   3  15     3066.86     3117.41     35.97 o 
  -4   3  15     2377.70     2462.53     30.58 o 
  -3   3  15      252.42      255.42      9.42 o 
  -2   3  15      811.75      814.26     15.91 o 
  -1   3  15        4.10       21.62      6.80 o 
   0   3  15     1106.23     1120.59     16.65 o 
   1   3  15      185.17      207.32     10.76 o 
   2   3  15      291.04      325.30      9.14 o 
   3   3  15       95.46      127.73      6.62 o 
   4   3  15      634.50      607.74     15.62 o 
   5   3  15     2083.51     2016.48     28.96 o 
   6   3  15     1423.95     1465.68     24.75 o 
   7   3  15      930.77      940.20     20.01 o 
   8   3  15     1369.09     1380.78     25.46 o 
   9   3  15     2704.88     2721.18     45.35 o 
  10   3  15     1755.14     1823.10     36.79 o 
  11   3  15     1261.19     1303.14     31.17 o 
 -14   4  15       70.21       52.59     12.98 o 
 -13   4  15      281.03      239.88     17.14 o 
 -12   4  15      196.93      195.83     16.12 o 
 -11   4  15       63.56       70.33     10.30 o 
 -10   4  15       34.06       33.64      6.90 o 
  -9   4  15      231.92      227.11     12.75 o 
  -8   4  15     1663.11     1697.90     77.77 o 
  -7   4  15     2960.98     2816.13     48.59 o 
  -6   4  15     3134.25     3006.33     38.59 o 
  -5   4  15     2862.27     2946.86     30.73 o 
  -4   4  15     1341.02     1294.56     21.81 o 
  -3   4  15     2278.96     2324.25     35.77 o 
  -2   4  15     1298.20     1398.58     20.16 o 
  -1   4  15     4038.03     4084.49     45.05 o 
   0   4  15     5866.09     5925.68     51.19 o 
   1   4  15     1198.22     1188.47     18.88 o 
   2   4  15     2389.18     2355.01     30.07 o 
   3   4  15     3653.18     3594.27     43.15 o 
   4   4  15     2031.02     2048.81     29.19 o 
   5   4  15     1572.57     1627.48     25.41 o 
   6   4  15     1567.72     1580.60     36.70 o 
   7   4  15      204.89      212.22     13.61 o 
   8   4  15     1098.18     1071.99     24.50 o 
   9   4  15      591.01      566.33     29.55 o 
  10   4  15      372.26      352.03     15.73 o 
 -14   5  15       35.04       21.78     16.45 o 
 -13   5  15       17.96       15.26      7.00 o 
 -12   5  15      400.19      391.37     25.77 o 
 -11   5  15       62.29       43.88      8.12 o 
 -10   5  15       20.16       23.34      6.29 o 
  -9   5  15      838.54      808.06     28.12 o 
  -8   5  15     1681.05     1667.25     36.74 o 
  -7   5  15      139.27      172.94     12.79 o 
  -6   5  15      170.69      209.83     12.76 o 
  -5   5  15     1085.16     1059.90     24.55 o 
  -4   5  15       13.01       12.05      3.96 o 
  -3   5  15      524.51      550.54     14.85 o 
  -2   5  15       83.16       92.11      6.89 o 
  -1   5  15      337.62      325.89     10.36 o 
   0   5  15      847.12      831.33     16.68 o 
   1   5  15      529.66      515.98     12.31 o 
   2   5  15        0.26        4.03      5.27 o 
   3   5  15       36.47       29.39      7.39 o 
   4   5  15        7.63        9.81      4.09 o 
   5   5  15       99.73       76.03      8.32 o 
   6   5  15       52.96       43.93      6.78 o 
   7   5  15      313.79      282.07     11.98 o 
   8   5  15      186.30      187.10     11.24 o 
   9   5  15      244.17      254.06     13.55 o 
  10   5  15      490.90      496.16     23.79 o 
 -14   6  15       42.17       33.89      8.57 o 
 -13   6  15       68.21       66.80     11.24 o 
 -12   6  15        2.68        4.70      6.13 o 
 -11   6  15      141.22      152.48     14.87 o 
 -10   6  15       16.69       16.12      7.16 o 
  -9   6  15       33.31       27.78      7.59 o 
  -8   6  15      308.92      280.01     15.74 o 
  -7   6  15      316.86      296.94     13.85 o 
  -6   6  15      283.14      275.88     12.25 o 
  -5   6  15      306.32      319.76     15.77 o 
  -4   6  15        2.88        1.66      4.69 o 
  -3   6  15      341.29      342.33     14.91 o 
  -2   6  15      208.31      227.39     13.62 o 
  -1   6  15      117.78      140.43     10.12 o 
   0   6  15     1485.57     1454.56     28.24 o 
   1   6  15      665.78      665.71     36.90 o 
   2   6  15      793.30      821.42     19.37 o 
   3   6  15      200.61      194.13     12.44 o 
   4   6  15      218.35      218.85     10.49 o 
   5   6  15     1672.40     1642.92     25.94 o 
   6   6  15      715.77      671.40     17.75 o 
   7   6  15       58.87       59.02      7.26 o 
   8   6  15      164.41      184.27     15.30 o 
   9   6  15      150.68      142.88     21.73 o 
  10   6  15        5.17       -1.03      8.87 o 
 -13   7  15     1318.50     1340.52     38.59 o 
 -12   7  15     1849.10     1798.81     85.93 o 
 -11   7  15     1719.34     1680.26     67.80 o 
 -10   7  15     2099.64     2043.16     44.71 o 
  -9   7  15     2218.25     2236.29     58.50 o 
  -8   7  15     2884.10     2863.03     70.34 o 
  -7   7  15     3044.87     2974.43     45.96 o 
  -6   7  15     1340.99     1343.38     34.49 o 
  -5   7  15     1332.08     1254.26     32.96 o 
  -4   7  15      530.44      529.23     15.50 o 
  -3   7  15      469.38      479.56     14.86 o 
  -2   7  15      760.23      673.25     35.69 o 
  -1   7  15      118.68      131.72     15.97 o 
   0   7  15      110.14      118.01      9.79 o 
   1   7  15       46.35       47.62     15.83 o 
   2   7  15      507.33      475.27     18.81 o 
   3   7  15      189.53      204.93     12.57 o 
   4   7  15      593.68      610.99     19.27 o 
   5   7  15      304.30      312.21     14.65 o 
   6   7  15      295.37      320.61     12.77 o 
   7   7  15      964.69      991.86     22.17 o 
   8   7  15     1830.71     1920.30     34.43 o 
   9   7  15     2293.00     2338.18     73.68 o 
 -13   8  15       66.63       60.60     26.67 o 
 -12   8  15       16.10       17.64      9.57 o 
 -11   8  15       33.38       20.18      8.67 o 
 -10   8  15      270.84      278.72     17.26 o 
  -9   8  15      900.12      939.48     47.73 o 
  -8   8  15     1701.48     1653.19     37.56 o 
  -7   8  15     2458.29     2456.96     60.63 o 
  -6   8  15     3293.40     3258.48     59.09 o 
  -5   8  15     5289.59     5108.28     87.90 o 
  -4   8  15     5064.04     4910.54     67.01 o 
  -3   8  15     4939.46     4631.33     53.94 o 
  -2   8  15     3480.80     3384.26     53.01 o 
  -1   8  15     6376.53     6349.45     94.29 o 
   0   8  15     9424.41     9321.62    113.63 o 
   1   8  15     5439.66     5339.95     80.00 o 
   2   8  15     4836.87     4824.13     69.25 o 
   3   8  15     4349.90     4226.60     64.24 o 
   4   8  15     2433.93     2485.04     37.39 o 
   5   8  15     2260.93     2363.31     38.51 o 
   6   8  15     1977.57     2041.25     31.95 o 
   7   8  15     1850.95     1869.17     33.36 o 
   8   8  15     1273.26     1387.39     47.83 o 
   9   8  15      546.83      515.54     22.48 o 
 -12   9  15     1561.14     1566.47     42.09 o 
 -11   9  15     2021.57     2052.04     47.41 o 
 -10   9  15     2011.41     2061.93     46.19 o 
  -9   9  15     2710.10     2744.06     52.92 o 
  -8   9  15     3724.92     3663.82     88.03 o 
  -7   9  15     2698.96     2573.95     69.44 o 
  -6   9  15     1348.28     1272.14     34.65 o 
  -5   9  15      657.07      648.32     24.40 o 
  -4   9  15      477.92      494.68     19.07 o 
  -3   9  15       36.06       51.98     12.94 o 
  -2   9  15      491.88      494.90     21.95 o 
  -1   9  15      153.10      168.99     13.44 o 
   0   9  15       18.77        8.86      5.94 o 
   1   9  15       27.95       12.07      6.05 o 
   2   9  15        3.68        4.70      6.91 o 
   3   9  15       88.67       93.33      9.83 o 
   4   9  15     1005.50      982.26     27.50 o 
   5   9  15     1862.88     1864.64     31.04 o 
   6   9  15     1641.56     1697.83     34.55 o 
   7   9  15     1154.65     1185.47     25.17 o 
   8   9  15      814.91      873.24     28.82 o 
 -11  10  15        0.19       -4.55      7.35 o 
 -10  10  15       42.04       46.92     10.14 o 
  -9  10  15        2.92        6.53      9.75 o 
  -8  10  15       29.10       38.48     12.45 o 
  -7  10  15      173.86      159.82     19.80 o 
  -6  10  15       73.13       61.72     10.42 o 
  -5  10  15      561.14      500.32     22.13 o 
  -4  10  15     1320.08     1252.45     35.14 o 
  -3  10  15      218.37      219.67     12.78 o 
  -2  10  15      532.51      553.10     26.88 o 
  -1  10  15      659.61      679.95     33.37 o 
   0  10  15      507.00      513.50     20.72 o 
   1  10  15      950.51     1013.05     29.09 o 
   2  10  15      735.40      740.40     27.02 o 
   3  10  15      454.11      436.42     20.35 o 
   4  10  15      370.50      351.23     19.60 o 
   5  10  15        3.44       -6.91      6.94 o 
   6  10  15       11.00       16.69     17.60 o 
   7  10  15      444.54      378.95     23.56 o 
 -10  11  15      699.29      734.19     38.73 o 
  -9  11  15        0.44       14.62     10.73 o 
  -8  11  15        5.19       21.22     11.19 o 
  -7  11  15        3.81       -7.47      7.47 o 
  -6  11  15       23.33       10.68      9.58 o 
  -5  11  15       26.25        9.35     25.47 o 
  -4  11  15        1.94       10.92     17.68 o 
  -3  11  15      166.71      151.62     11.01 o 
  -2  11  15      293.36      321.67     17.03 o 
  -1  11  15       12.09       20.13      6.51 o 
   0  11  15       11.55        2.17      5.17 o 
   1  11  15        1.95       10.30     12.36 o 
   2  11  15       16.66        3.03      6.07 o 
   3  11  15       43.58       46.92      9.26 o 
   4  11  15       10.30        2.58      7.23 o 
   5  11  15      537.71      534.26     27.30 o 
   6  11  15       81.89       87.92     14.44 o 
  -9  12  15       51.89       53.06     14.33 o 
  -8  12  15      166.53      164.55     21.43 o 
  -7  12  15       13.25       10.24     10.28 o 
  -6  12  15       22.55       30.03     11.39 o 
  -5  12  15      630.63      643.50     54.18 o 
  -4  12  15     1940.18     1934.90     91.09 o 
  -3  12  15      952.68      914.68     25.02 o 
  -2  12  15     1311.66     1312.61     33.67 o 
  -1  12  15     2503.20     2436.25     48.04 o 
   0  12  15     1007.19     1026.79     30.52 o 
   1  12  15      624.92      670.70     29.16 o 
   2  12  15     1176.24     1165.21     68.43 o 
   3  12  15     1628.95     1575.02     45.95 o 
   4  12  15      526.11      519.82     60.31 o 
   5  12  15      369.04      377.76     49.41 o 
  -7  13  15      930.89      865.20     41.43 o 
  -6  13  15      952.68     1035.81     44.39 o 
  -5  13  15     1826.11     1779.04     58.71 o 
  -4  13  15     1247.34     1197.22     37.03 o 
  -3  13  15      779.19      825.20     24.35 o 
  -2  13  15      541.18      499.67     26.04 o 
  -1  13  15       63.83       49.72     11.27 o 
   0  13  15      100.31       92.38     14.25 o 
   1  13  15      164.53      160.17     17.46 o 
   2  13  15        9.21       15.29      6.98 o 
   3  13  15      160.40      131.10     16.95 o 
   4  13  15      357.92      360.96     31.44 o 
  -6  14  15     1505.00     1502.06     55.27 o 
  -5  14  15     1941.63     1941.97     63.44 o 
  -4  14  15     1988.00     2058.99     66.22 o 
  -3  14  15     2921.73     2986.73     72.22 o 
  -2  14  15     2328.60     2361.18     55.75 o 
  -1  14  15     1497.10     1510.46     44.04 o 
   0  14  15     2195.59     2111.39     53.85 o 
   1  14  15     2644.88     2593.49     78.54 o 
   2  14  15     2495.96     2522.16     78.59 o 
 -13   0  16       99.72       93.81     15.49 o 
 -12   0  16      271.76      263.18     21.22 o 
 -11   0  16     1339.41     1273.13     45.31 o 
 -10   0  16      142.65      150.28     17.77 o 
  -9   0  16      371.13      413.25     25.11 o 
  -8   0  16     1656.34     1716.52     32.94 o 
  -7   0  16     2474.55     2461.22     40.38 o 
  -6   0  16     4675.84     4427.06     92.85 o 
  -5   0  16     5511.97     5363.78    105.41 o 
  -4   0  16     4603.75     4673.69     94.55 o 
  -3   0  16    16044.57    16162.79    187.58 o 
  -2   0  16     7584.72     7558.50    203.86 o 
  -1   0  16      965.20      974.58     26.73 o 
   0   0  16     3625.58     3649.18     97.45 o 
   1   0  16     6768.03     6865.90     96.37 o 
   2   0  16     4657.63     4705.96     74.69 o 
   3   0  16     7510.11     7266.21    115.53 o 
   4   0  16     5864.41     5639.06     88.52 o 
   5   0  16     4308.04     4273.20     72.86 o 
   6   0  16     1296.24     1231.34     29.77 o 
   7   0  16       17.26       16.03     17.59 o 
   8   0  16     1367.53     1399.41     77.79 o 
   9   0  16      404.74      391.23     27.45 o 
  10   0  16        0.70       -1.32      6.20 o 
 -14   1  16      998.03      992.40     41.34 o 
 -13   1  16     1577.14     1560.77     52.93 o 
 -12   1  16     3255.98     3411.43     76.72 o 
 -11   1  16     1981.05     2054.50     41.80 o 
 -10   1  16     1760.39     1812.99     26.22 o 
  -9   1  16     1169.10     1232.77     20.69 o 
  -8   1  16     2792.18     2683.74     37.99 o 
  -7   1  16     2939.71     2773.53     38.21 o 
  -6   1  16     1195.91     1230.61     22.77 o 
  -5   1  16      674.13      712.17     16.72 o 
  -4   1  16      233.46      264.56      9.23 o 
  -3   1  16       15.65       24.25      8.45 o 
  -2   1  16        1.16        3.29      2.86 o 
  -1   1  16      852.89      836.82     17.39 o 
   0   1  16      246.99      272.94     10.29 o 
   1   1  16       37.94       36.58      5.32 o 
   2   1  16      602.62      633.12     16.26 o 
   3   1  16     2498.40     2544.10     40.57 o 
   4   1  16     4098.12     4010.80     44.53 o 
   5   1  16     2488.53     2475.67     33.69 o 
   6   1  16     1370.80     1386.67     24.64 o 
   7   1  16     2561.85     2574.03     44.01 o 
   8   1  16     2242.34     2271.15     42.48 o 
   9   1  16     1312.93     1355.56     35.00 o 
  10   1  16     1031.34     1031.45     26.91 o 
 -14   2  16        0.09       -6.50      6.50 o 
 -13   2  16       39.92       33.43      8.81 o 
 -12   2  16       23.65       21.86      7.68 o 
 -11   2  16      131.93      131.16     16.21 o 
 -10   2  16      425.28      455.02     20.11 o 
  -9   2  16      224.79      237.11     11.09 o 
  -8   2  16      756.08      680.88     15.16 o 
  -7   2  16      901.02      866.33     19.50 o 
  -6   2  16      697.62      716.30     17.38 o 
  -5   2  16      427.33      420.48     15.91 o 
  -4   2  16     2113.49     2176.47     28.51 o 
  -3   2  16      324.99      341.57     10.71 o 
  -2   2  16      856.97      885.44     20.07 o 
  -1   2  16     3656.36     3613.54     36.01 o 
   0   2  16     3393.00     3318.56     32.69 o 
   1   2  16     2536.80     2507.85     28.63 o 
   2   2  16     2091.93     2040.56     30.71 o 
   3   2  16      799.69      811.82     17.27 o 
   4   2  16      208.98      236.17     10.38 o 
   5   2  16      781.81      775.11     17.80 o 
   6   2  16      203.91      190.58     10.82 o 
   7   2  16        0.62        1.50      3.98 o 
   8   2  16       49.06       41.84      7.34 o 
   9   2  16        0.22        0.00      4.68 o 
  10   2  16       80.28       73.96      9.62 o 
 -14   3  16      262.03      283.03     18.20 o 
 -13   3  16      220.54      236.95     17.26 o 
 -12   3  16      413.90      380.96     19.54 o 
 -11   3  16       19.72       26.36      8.14 o 
 -10   3  16       78.44       63.06      9.57 o 
  -9   3  16      171.58      170.40     13.79 o 
  -8   3  16        3.27       -1.89      3.62 o 
  -7   3  16       99.98       96.05      7.05 o 
  -6   3  16        0.20        1.39      4.00 o 
  -5   3  16        4.69        2.70      5.50 o 
  -4   3  16      240.30      229.20      9.25 o 
  -3   3  16       59.50       77.23      6.44 o 
  -2   3  16        3.38        4.06      3.41 o 
  -1   3  16      613.81      594.67     14.02 o 
   0   3  16       85.83       81.99      7.20 o 
   1   3  16       76.23       93.51      6.41 o 
   2   3  16       36.41       45.59      7.49 o 
   3   3  16       10.35       12.47      4.16 o 
   4   3  16      219.18      232.39     10.25 o 
   5   3  16      154.01      152.74     10.06 o 
   6   3  16       67.37       91.08      7.72 o 
   7   3  16       70.38       60.00      6.84 o 
   8   3  16       72.41       72.84      8.69 o 
   9   3  16       28.63       29.74      6.97 o 
  10   3  16        7.57        0.09      7.88 o 
 -14   4  16        9.53       12.08      8.19 o 
 -13   4  16       10.96       16.82      8.17 o 
 -12   4  16      239.53      254.31     16.83 o 
 -11   4  16      667.47      655.68     24.73 o 
 -10   4  16      407.35      361.16     22.53 o 
  -9   4  16      196.09      182.03     14.31 o 
  -8   4  16     2549.62     2474.10     46.61 o 
  -7   4  16     3258.14     3135.96     87.78 o 
  -6   4  16     1014.20     1085.93     18.59 o 
  -5   4  16     1689.76     1773.15     25.59 o 
  -4   4  16     2573.44     2530.31     38.27 o 
  -3   4  16     4923.01     5020.87     50.85 o 
  -2   4  16     4648.58     4630.22     47.92 o 
  -1   4  16     4476.97     4462.08     64.11 o 
   0   4  16     4646.92     4652.76     42.35 o 
   1   4  16     2578.00     2621.35     32.14 o 
   2   4  16     3094.99     3133.95     37.86 o 
   3   4  16     2724.38     2781.70     34.45 o 
   4   4  16     1418.89     1513.76     26.06 o 
   5   4  16     1534.00     1546.34     25.39 o 
   6   4  16      860.19      864.97     19.41 o 
   7   4  16      101.78       86.38      9.03 o 
   8   4  16       80.24       79.38     15.17 o 
   9   4  16      232.36      219.89     13.05 o 
  10   4  16        5.50        3.37      5.08 o 
 -14   5  16     2480.44     2488.69     77.99 o 
 -13   5  16     1981.59     1910.06     66.38 o 
 -12   5  16     1307.06     1318.26     53.19 o 
 -11   5  16     2352.32     2441.89     56.86 o 
 -10   5  16     1680.03     1658.34     56.92 o 
  -9   5  16     2615.54     2592.83     49.82 o 
  -8   5  16     4063.26     4075.58     70.19 o 
  -7   5  16     2690.42     2818.58     49.98 o 
  -6   5  16     1023.88     1063.05     61.00 o 
  -5   5  16     2397.54     2417.35     34.55 o 
  -4   5  16     1052.71     1035.17     23.05 o 
  -3   5  16      168.45      168.35      9.98 o 
  -2   5  16      620.80      638.54     15.50 o 
  -1   5  16      332.06      317.41     10.65 o 
   0   5  16      234.00      242.41      9.93 o 
   1   5  16     1137.54     1142.76     22.16 o 
   2   5  16     1558.44     1563.18     24.23 o 
   3   5  16      964.38      961.44     34.40 o 
   4   5  16     2193.68     2259.13     31.16 o 
   5   5  16     3906.23     4011.04     45.15 o 
   6   5  16     2075.98     2036.56     35.91 o 
   7   5  16     3127.96     3164.84     42.18 o 
   8   5  16     2987.98     3033.07     61.00 o 
   9   5  16     1684.24     1748.33     44.36 o 
 -13   6  16      300.54      280.90     16.55 o 
 -12   6  16      413.12      396.14     20.86 o 
 -11   6  16      306.65      293.03     17.99 o 
 -10   6  16     1117.14     1054.56     45.05 o 
  -9   6  16      574.72      601.02     22.92 o 
  -8   6  16      374.73      345.58     21.67 o 
  -7   6  16      847.69      828.48     21.52 o 
  -6   6  16     1984.49     1953.89     33.87 o 
  -5   6  16     2769.79     2751.02     37.86 o 
  -4   6  16     4426.37     4324.60     60.66 o 
  -3   6  16     6343.33     6216.38     77.72 o 
  -2   6  16     8459.35     8316.41     96.41 o 
  -1   6  16     7299.14     7283.41     88.14 o 
   0   6  16     5894.49     5637.68     74.01 o 
   1   6  16     4171.43     4205.53     61.32 o 
   2   6  16     3444.54     3436.52     59.62 o 
   3   6  16     1182.67     1198.16     21.29 o 
   4   6  16     2856.25     2865.69     43.58 o 
   5   6  16     2700.05     2605.11     58.63 o 
   6   6  16      296.19      315.61     17.65 o 
   7   6  16      707.64      727.12     24.61 o 
   8   6  16      600.09      560.20     35.39 o 
   9   6  16       81.86       62.47     16.02 o 
 -13   7  16      181.25      192.18     17.51 o 
 -12   7  16      675.62      670.78     26.72 o 
 -11   7  16      836.94      823.46     28.90 o 
 -10   7  16      511.01      513.48     38.83 o 
  -9   7  16      435.83      427.55     20.17 o 
  -8   7  16      233.07      237.73     15.44 o 
  -7   7  16      529.26      499.05     17.94 o 
  -6   7  16      468.90      462.94     24.37 o 
  -5   7  16      404.54      413.23     20.51 o 
  -4   7  16      335.26      336.19     13.10 o 
  -3   7  16      414.84      456.94     18.06 o 
  -2   7  16      110.75       98.99     17.15 o 
  -1   7  16       10.21       14.33      5.93 o 
   0   7  16       97.80       85.12     10.11 o 
   1   7  16       29.62       20.31      6.36 o 
   2   7  16      519.19      517.82     21.81 o 
   3   7  16      450.06      477.48     19.60 o 
   4   7  16      637.41      656.65     20.16 o 
   5   7  16      715.80      699.72     21.57 o 
   6   7  16     1143.47     1123.23     23.49 o 
   7   7  16      521.99      529.12     22.23 o 
   8   7  16      186.87      181.93     17.48 o 
   9   7  16      290.22      297.92     26.11 o 
 -12   8  16      121.28      111.77     14.21 o 
 -11   8  16        1.01        4.84      7.65 o 
 -10   8  16      143.07      139.46     14.32 o 
  -9   8  16        6.47       17.79      7.92 o 
  -8   8  16        8.96        7.39      7.06 o 
  -7   8  16       29.67       45.02      8.93 o 
  -6   8  16      134.96      137.96     13.72 o 
  -5   8  16       22.28       27.87      7.54 o 
  -4   8  16      375.55      358.69     13.79 o 
  -3   8  16       10.75        6.02      5.44 o 
  -2   8  16       32.24       40.46     15.25 o 
  -1   8  16      261.85      257.82     15.91 o 
   0   8  16      124.98      148.18     14.87 o 
   1   8  16      136.06      114.71     15.35 o 
   2   8  16        6.56        6.61      5.43 o 
   3   8  16      131.06      111.75     12.16 o 
   4   8  16        7.14       12.47      6.60 o 
   5   8  16       48.47       45.71      7.08 o 
   6   8  16      531.49      534.97     17.57 o 
   7   8  16       89.17       88.56      9.17 o 
   8   8  16      272.47      273.59     15.27 o 
 -12   9  16      337.58      358.06     44.67 o 
 -11   9  16      600.73      581.26     25.42 o 
 -10   9  16      461.55      470.86     22.36 o 
  -9   9  16      498.44      469.43     21.58 o 
  -8   9  16      534.28      581.75     32.93 o 
  -7   9  16      121.02      120.69     17.55 o 
  -6   9  16      146.40      124.81     13.52 o 
  -5   9  16      679.85      720.06     26.55 o 
  -4   9  16       25.88       23.24      6.09 o 
  -3   9  16        2.57        1.66      5.31 o 
  -2   9  16      358.06      379.31     26.18 o 
  -1   9  16      169.90      167.10     17.49 o 
   0   9  16      281.50      308.08     17.43 o 
   1   9  16      598.21      597.78     22.33 o 
   2   9  16      105.72      116.35     12.12 o 
   3   9  16       10.58       13.97      4.93 o 
   4   9  16      148.06      165.34      9.90 o 
   5   9  16      157.17      163.95     11.14 o 
   6   9  16       10.78        7.51      5.46 o 
   7   9  16      680.53      687.33     23.13 o 
 -11  10  16      189.48      191.54     17.46 o 
 -10  10  16      182.88      156.70     15.58 o 
  -8  10  16     1688.64     1834.74     60.55 o 
  -7  10  16     1445.89     1428.05     51.59 o 
  -6  10  16     2133.77     2078.90     48.79 o 
  -5  10  16     3451.56     3324.59     63.22 o 
  -4  10  16     2241.81     2184.24     35.79 o 
  -3  10  16     1761.29     1682.65     39.31 o 
  -2  10  16     2524.27     2321.67    181.31 o 
  -1  10  16     3748.36     3671.55     59.80 o 
   0  10  16     3307.51     3366.25     57.36 o 
   1  10  16     1806.47     1732.39     39.40 o 
   2  10  16     2373.99     2376.09     47.73 o 
   3  10  16     2828.92     2867.73     57.33 o 
   4  10  16     1219.19     1224.82     39.50 o 
   5  10  16     1301.66     1331.74     41.66 o 
   6  10  16     1357.01     1367.01     42.57 o 
   7  10  16      381.82      322.47     29.27 o 
 -10  11  16     3201.14     3271.43     88.72 o 
  -9  11  16     2081.49     2017.37     65.75 o 
  -8  11  16      987.66      993.07     44.56 o 
  -7  11  16     1413.90     1372.61     51.49 o 
  -6  11  16     1004.75      999.73     42.89 o 
  -5  11  16      110.02      125.13     14.48 o 
  -4  11  16      366.44      382.70     16.55 o 
  -3  11  16      195.33      216.52     12.84 o 
  -2  11  16       40.14       33.26      8.31 o 
  -1  11  16       14.11       22.95      7.29 o 
   0  11  16        1.71       12.12      7.71 o 
   1  11  16       26.65       20.30      6.47 o 
   2  11  16      711.48      682.08     29.56 o 
   3  11  16     1094.56     1084.64     37.63 o 
   4  11  16     1416.64     1386.77     43.24 o 
   5  11  16     2412.79     2400.18     58.62 o 
   6  11  16     3211.10     3332.53     93.69 o 
  -9  12  16      347.49      313.07     27.14 o 
  -8  12  16       58.18       70.48     15.55 o 
  -7  12  16      391.31      392.40     28.96 o 
  -6  12  16     2203.31     2258.90     68.32 o 
  -5  12  16     2658.33     2595.08     56.49 o 
  -4  12  16     2055.75     1990.00     38.79 o 
  -3  12  16     2169.58     2254.57     41.74 o 
  -2  12  16     1713.75     1781.99     46.79 o 
  -1  12  16      681.37      720.77     29.72 o 
   0  12  16     1176.53     1188.17     62.37 o 
   1  12  16     2895.46     2780.99    104.38 o 
   2  12  16     2247.89     2228.63     55.57 o 
   3  12  16     1969.59     1996.99     73.80 o 
   4  12  16      959.60      951.53     36.54 o 
  -7  13  16       54.83       52.09     14.55 o 
  -6  13  16       85.28      139.00     20.00 o 
  -5  13  16       66.69       63.60     15.65 o 
  -4  13  16        8.04        9.82      6.22 o 
  -3  13  16        4.43        2.26      7.02 o 
  -2  13  16       15.37       19.16      8.84 o 
  -1  13  16       50.66       22.82      8.82 o 
   0  13  16      125.84      104.24     20.41 o 
   1  13  16      235.45      219.99     20.24 o 
   2  13  16        0.31      -11.73     11.73 o 
   3  13  16      121.19       77.33     20.17 o 
  -4  14  16      294.85      284.86     23.33 o 
  -3  14  16      435.75      435.74     23.92 o 
  -2  14  16      243.30      232.79     20.58 o 
  -1  14  16       52.56       72.38     13.09 o 
   0  14  16      192.32      201.43     26.40 o 
 -13   1  17     1645.71     1710.35     56.53 o 
 -12   1  17      116.82      114.28     17.56 o 
 -11   1  17      234.40      240.93     10.15 o 
 -10   1  17     1688.92     1698.52     30.62 o 
  -9   1  17     1411.00     1472.80     32.41 o 
  -8   1  17      323.67      313.01     12.40 o 
  -7   1  17      821.11      864.13     19.58 o 
  -6   1  17      341.98      381.85     12.89 o 
  -5   1  17      319.01      347.59     12.30 o 
  -4   1  17        2.98        6.84      3.84 o 
  -3   1  17       20.20       26.92      4.88 o 
  -2   1  17        0.21       14.52      5.30 o 
  -1   1  17     1480.56     1436.89     24.11 o 
   0   1  17     1106.98     1100.91     21.21 o 
   1   1  17      243.37      254.44     14.32 o 
   2   1  17      961.12      922.61     20.41 o 
   3   1  17     1623.88     1601.03     28.32 o 
   4   1  17      821.58      854.53     18.84 o 
   5   1  17     1322.29     1299.99     23.93 o 
   6   1  17      600.71      592.94     19.56 o 
   7   1  17     1204.40     1124.02     28.65 o 
   8   1  17      910.14      892.97     26.22 o 
   9   1  17      834.88      812.41     24.61 o 
  10   1  17      835.42      861.36     23.47 o 
 -14   2  17        0.46       -8.82      9.00 o 
 -13   2  17      619.54      623.38     24.00 o 
 -12   2  17      738.29      763.88     25.82 o 
 -11   2  17      722.51      748.20     29.88 o 
 -10   2  17      860.26      890.16     18.15 o 
  -9   2  17     1000.44     1039.98     19.35 o 
  -8   2  17     2255.81     2349.15     47.74 o 
  -7   2  17     3902.42     4010.38     49.89 o 
  -6   2  17     9230.62     8910.00    101.75 o 
  -5   2  17     8818.02     8846.35     88.67 o 
  -4   2  17     4863.93     4866.36     49.95 o 
  -3   2  17     6836.79     6869.55     64.38 o 
  -2   2  17     7667.79     7764.18     70.70 o 
  -1   2  17     1805.61     1766.63     25.29 o 
   0   2  17     3209.58     3244.50     53.88 o 
   1   2  17     4507.35     4538.03     51.57 o 
   2   2  17     4143.52     4084.57     56.47 o 
   3   2  17     2916.07     2878.67     36.20 o 
   4   2  17     2114.13     2087.67     30.47 o 
   5   2  17     1333.03     1315.61     24.08 o 
   6   2  17      467.73      503.54     16.33 o 
   7   2  17      153.79      151.22     11.43 o 
   8   2  17      264.21      264.57     15.04 o 
   9   2  17        9.85        3.15      5.25 o 
  10   2  17       38.38       27.53      9.96 o 
 -14   3  17     2165.44     2348.26     72.71 o 
 -13   3  17     2461.03     2643.73     77.61 o 
 -12   3  17     3288.10     3381.65     60.94 o 
 -11   3  17     1801.54     1834.64     83.27 o 
 -10   3  17     2074.60     2035.24     43.22 o 
  -9   3  17     1339.00     1304.73     26.38 o 
  -8   3  17      872.53      886.36     21.07 o 
  -7   3  17     1256.32     1271.43     24.41 o 
  -6   3  17      806.83      831.69     23.82 o 
  -5   3  17      183.51      216.98      9.33 o 
  -4   3  17        0.98        0.66      3.43 o 
  -3   3  17       82.16      103.74      7.37 o 
  -2   3  17        4.66        0.53      3.53 o 
  -1   3  17      126.76      133.90      8.22 o 
   0   3  17      854.22      897.06     17.75 o 
   1   3  17      624.68      604.03     13.56 o 
   2   3  17     1506.20     1568.69     21.24 o 
   3   3  17     2400.78     2414.72     32.49 o 
   4   3  17     2141.13     2105.74     30.66 o 
   5   3  17     1761.06     1860.68     31.34 o 
   6   3  17     2089.44     2117.88     32.01 o 
   7   3  17     2021.71     1942.15     31.13 o 
   8   3  17     2227.06     2248.53     47.38 o 
   9   3  17     2314.60     2349.83     42.97 o 
 -14   4  17       83.76       81.94     11.88 o 
 -13   4  17      189.18      191.28     16.89 o 
 -12   4  17      170.21      219.66     20.12 o 
 -11   4  17      433.59      440.08     20.70 o 
 -10   4  17     1301.26     1258.76     33.66 o 
  -9   4  17     1181.80     1166.85     31.73 o 
  -8   4  17     1373.32     1350.70     27.03 o 
  -7   4  17     2451.55     2392.19     36.98 o 
  -6   4  17     2419.67     2585.71     47.46 o 
  -5   4  17     2641.91     2660.47     33.66 o 
  -4   4  17     2230.40     2164.87     29.49 o 
  -3   4  17     3455.95     3524.01     40.49 o 
  -2   4  17     2577.77     2649.12     33.47 o 
  -1   4  17     2393.05     2401.81     29.71 o 
   0   4  17      795.00      808.40     15.84 o 
   1   4  17     1200.20     1172.08     19.52 o 
   2   4  17      935.85      923.46     16.25 o 
   3   4  17     1589.17     1635.39     22.56 o 
   4   4  17     1868.24     1766.69     47.00 o 
   5   4  17     1246.05     1247.15     23.23 o 
   6   4  17      509.71      519.47     15.31 o 
   7   4  17      304.81      306.21     12.66 o 
   8   4  17       12.64       11.10      5.57 o 
   9   4  17       26.34       19.89      6.15 o 
 -13   5  17        2.47       -2.86      7.46 o 
 -12   5  17      461.99      427.61     21.53 o 
 -11   5  17      931.89     1001.04     31.32 o 
 -10   5  17      483.22      502.85     31.70 o 
  -9   5  17       28.89       14.27      9.18 o 
  -8   5  17       23.72       24.26      7.54 o 
  -7   5  17       34.45       38.60      6.65 o 
  -6   5  17       44.27       33.35      6.50 o 
  -5   5  17        3.50       -1.53      4.54 o 
  -4   5  17       13.79       24.14      5.84 o 
  -3   5  17       60.76       57.04      7.67 o 
  -2   5  17      547.11      500.54     14.13 o 
  -1   5  17       16.46       14.16      4.17 o 
   0   5  17        1.27       -0.75      3.37 o 
   1   5  17      170.68      166.33      9.90 o 
   2   5  17       15.13       13.68      4.85 o 
   3   5  17        6.26        3.80      4.64 o 
   4   5  17       31.73       38.90      5.91 o 
   5   5  17       39.08       44.52      7.58 o 
   6   5  17      674.80      669.21     20.40 o 
   7   5  17      794.03      823.26     21.78 o 
   8   5  17      203.09      228.94     13.08 o 
   9   5  17      110.36       84.11     13.86 o 
 -13   6  17        0.36        6.28      9.86 o 
 -12   6  17      130.44      103.38     13.09 o 
 -11   6  17       71.63       63.44     10.91 o 
 -10   6  17      215.77      216.70     17.04 o 
  -9   6  17      694.02      674.40     24.83 o 
  -8   6  17      170.37      166.34     12.26 o 
  -7   6  17       12.47       11.83      5.27 o 
  -6   6  17       32.17       37.32      5.69 o 
  -5   6  17      328.96      321.51     11.21 o 
  -4   6  17      439.34      431.49     17.69 o 
  -3   6  17     1640.00     1527.34     33.04 o 
  -2   6  17      265.64      253.68     15.20 o 
  -1   6  17        2.27        3.75      5.59 o 
   0   6  17      517.82      528.18     19.74 o 
   1   6  17     1364.32     1392.19     32.55 o 
   2   6  17      585.18      572.12     20.95 o 
   3   6  17      146.27      137.55     12.49 o 
   4   6  17       58.26       52.42     11.13 o 
   5   6  17       14.41       11.34      6.37 o 
   6   6  17       19.03       20.18      7.49 o 
   7   6  17      148.99      156.28     14.45 o 
   8   6  17      513.57      504.62     32.06 o 
 -13   7  17      909.55      896.51     44.51 o 
 -12   7  17     1669.95     1664.51     43.26 o 
 -11   7  17      990.00      987.10     32.18 o 
 -10   7  17     2153.19     2177.18     47.84 o 
  -9   7  17     2468.04     2469.53     50.17 o 
  -8   7  17      829.42      814.91     37.87 o 
  -7   7  17      317.74      311.73     14.85 o 
  -6   7  17      310.58      320.59     16.83 o 
  -5   7  17        1.24        0.79      4.09 o 
  -4   7  17        0.23        0.66      5.29 o 
  -3   7  17       17.85       19.89      8.61 o 
  -2   7  17        4.20       13.34      6.30 o 
  -1   7  17      287.46      286.42     16.19 o 
   0   7  17     1071.31     1030.52     28.29 o 
   1   7  17      570.36      557.75     20.92 o 
   2   7  17      134.40      131.95     12.71 o 
   3   7  17      147.24      174.69     14.47 o 
   4   7  17     1365.17     1374.65     34.15 o 
   5   7  17     1577.21     1632.49     52.18 o 
   6   7  17     3296.35     3422.60     48.01 o 
   7   7  17     3460.50     3569.91     70.87 o 
   8   7  17     2056.06     2273.89     54.92 o 
 -12   8  17      119.40       78.55     14.59 o 
 -11   8  17      684.31      610.47     25.93 o 
 -10   8  17     2109.25     2177.52     48.41 o 
  -9   8  17     1815.44     1758.59     91.70 o 
  -8   8  17     2929.43     2961.35     57.56 o 
  -7   8  17     4105.19     4036.16    122.98 o 
  -6   8  17     3910.71     3771.50     68.14 o 
  -5   8  17     6062.92     5912.68     73.14 o 
  -4   8  17     6616.74     6445.34     83.64 o 
  -3   8  17     4636.48     4456.24     65.48 o 
  -2   8  17     3435.77     3364.76     54.97 o 
  -1   8  17     3607.48     3500.34     56.83 o 
   0   8  17     4248.07     4034.55     62.62 o 
   1   8  17     2813.83     2731.84     49.81 o 
   2   8  17     2163.61     2203.94     60.84 o 
   3   8  17     2781.54     2919.75     52.96 o 
   4   8  17     2907.57     3056.58     54.73 o 
   5   8  17     2012.49     2012.20     38.13 o 
   6   8  17      627.37      633.50     20.91 o 
   7   8  17      210.37      207.16     13.66 o 
 -11   9  17     2923.30     2856.21     84.20 o 
 -10   9  17      538.62      512.60     33.73 o 
  -9   9  17      132.09      134.89     17.05 o 
  -8   9  17      659.46      671.08     35.39 o 
  -7   9  17      783.61      728.84     36.38 o 
  -6   9  17      227.03      226.56     16.68 o 
  -5   9  17      798.04      824.94     23.34 o 
  -4   9  17      352.30      330.09     14.02 o 
  -3   9  17       99.17       97.31     12.16 o 
  -2   9  17      314.34      319.65     17.05 o 
  -1   9  17      424.86      409.70     18.73 o 
   0   9  17      102.53      102.21     11.64 o 
   1   9  17      454.87      464.92     20.53 o 
   2   9  17     1466.77     1435.35     42.83 o 
   3   9  17     1902.88     1940.43     32.43 o 
   4   9  17     1974.20     2022.86     36.49 o 
   5   9  17     1398.54     1404.81     41.83 o 
   6   9  17      463.98      455.48     21.03 o 
   7   9  17      822.90      868.55     23.96 o 
 -10  10  17        0.90        8.95      7.81 o 
  -9  10  17       29.10       23.64     11.92 o 
  -8  10  17      131.71      131.97     19.69 o 
  -7  10  17      489.52      451.19     29.60 o 
  -6  10  17     1167.72     1203.60     36.18 o 
  -5  10  17     1384.38     1372.99     30.93 o 
  -4  10  17      686.25      667.90     25.91 o 
  -3  10  17      324.86      310.86     26.50 o 
  -2  10  17      433.80      424.81     22.43 o 
  -1  10  17      111.19      118.64     17.62 o 
   0  10  17       69.41       74.42     11.92 o 
   1  10  17       25.26       16.63      6.79 o 
   2  10  17      548.65      537.82     22.50 o 
   3  10  17      449.59      422.32     23.52 o 
   4  10  17      167.02      144.67     17.12 o 
   5  10  17      218.10      206.27     20.32 o 
   6  10  17      259.78      287.34     28.10 o 
  -9  11  17        2.15       14.02     11.33 o 
  -8  11  17        5.60       17.43     12.02 o 
  -7  11  17      117.75      111.98     18.84 o 
  -6  11  17        4.55       -6.24      9.15 o 
  -5  11  17      347.00      342.32     16.23 o 
  -4  11  17       88.05       93.44     10.43 o 
  -3  11  17        8.55       17.97     10.15 o 
  -2  11  17      172.71      144.59     17.81 o 
  -1  11  17       71.50       67.90     13.13 o 
   0  11  17      108.70      104.57     14.50 o 
   1  11  17      635.98      607.07     28.00 o 
   2  11  17      177.74      158.03     17.53 o 
   3  11  17        6.59       -7.48      7.48 o 
   4  11  17       63.06       43.26     11.38 o 
   5  11  17      117.71      101.34     21.79 o 
  -8  12  17      559.17      521.44     33.67 o 
  -7  12  17      484.10      491.10     32.23 o 
  -6  12  17      641.26      588.06     35.27 o 
  -5  12  17      711.81      705.54     23.13 o 
  -4  12  17     1005.63     1030.76     27.82 o 
  -3  12  17      932.67      996.67     42.03 o 
  -2  12  17      968.07      995.94     35.19 o 
  -1  12  17     1286.76     1265.13     40.52 o 
   0  12  17     2402.60     2384.69     57.37 o 
   1  12  17     1018.97     1011.27     36.79 o 
   2  12  17      300.15      277.73     23.09 o 
   3  12  17      463.65      419.11     33.29 o 
  -6  13  17      110.77       92.76     18.36 o 
  -5  13  17      178.38      177.87     19.26 o 
  -4  13  17       50.13       52.74      8.96 o 
  -3  13  17       20.06       17.04     13.00 o 
  -2  13  17        1.58       -5.29      5.29 o 
  -1  13  17      203.30      190.72     20.57 o 
   0  13  17      563.69      615.13     29.15 o 
   1  13  17      506.72      526.91     35.64 o 
 -12   0  18     1095.55     1219.72     45.76 o 
 -11   0  18     1108.34     1240.63     46.70 o 
 -10   0  18     1577.70     1587.81     52.73 o 
  -9   0  18     1476.22     1416.10     49.01 o 
  -8   0  18     3457.68     3373.27     81.57 o 
  -7   0  18     6759.78     6775.51    131.59 o 
  -6   0  18     6445.16     6233.09    123.47 o 
  -5   0  18     4589.80     4519.53     97.57 o 
  -4   0  18     5898.30     6083.02    119.25 o 
  -3   0  18     2282.63     2280.17     61.03 o 
  -2   0  18      631.93      619.82     29.60 o 
  -1   0  18     7123.06     7208.55    163.72 o 
   0   0  18     5655.28     5720.81     86.27 o 
   1   0  18     2000.39     1997.82     44.49 o 
   2   0  18     4757.58     4726.23     78.14 o 
   3   0  18     5013.19     4878.06     81.38 o 
   4   0  18       27.80       42.11      9.78 o 
   5   0  18      422.96      442.90     18.63 o 
   6   0  18      381.54      347.78     21.85 o 
   7   0  18        0.58       -6.06      8.51 o 
   8   0  18      168.62      153.58     20.62 o 
   9   0  18      519.03      525.85     32.71 o 
 -13   1  18     1179.16     1194.44     47.27 o 
 -12   1  18      569.82      542.77     31.97 o 
 -11   1  18      265.87      257.28     15.25 o 
 -10   1  18     1173.13     1147.11     30.91 o 
  -9   1  18      759.73      842.60     26.05 o 
  -8   1  18      317.30      340.78     16.73 o 
  -7   1  18      301.75      301.97     18.22 o 
  -6   1  18      910.12      891.28     25.90 o 
  -5   1  18      434.10      374.19     34.07 o 
  -4   1  18       42.23       42.68      7.14 o 
  -3   1  18      265.32      257.05     17.62 o 
  -2   1  18      306.05      335.65     13.53 o 
  -1   1  18     3034.00     3017.72     44.28 o 
   0   1  18     3510.86     3505.94     43.70 o 
   1   1  18      339.41      350.50     12.94 o 
   2   1  18      676.16      689.60     18.25 o 
   3   1  18     2470.48     2412.30     36.68 o 
   4   1  18     3232.89     3241.90     41.25 o 
   5   1  18     2801.65     2777.54     39.21 o 
   6   1  18     1525.71     1529.06     27.44 o 
   7   1  18     2355.69     2344.25     39.91 o 
   8   1  18     2469.95     2385.96     50.80 o 
   9   1  18     1350.86     1348.39     37.49 o 
 -14   2  18      162.28      178.46     22.47 o 
 -13   2  18      759.47      792.25     39.82 o 
 -12   2  18      123.73      114.19     10.42 o 
 -11   2  18       47.81       28.83      6.69 o 
 -10   2  18       56.64       75.47     13.50 o 
  -9   2  18      600.53      629.86     28.75 o 
  -8   2  18      754.43      748.50     20.78 o 
  -7   2  18      150.19      196.24     10.78 o 
  -6   2  18      759.50      776.53     18.95 o 
  -5   2  18     1863.13     1833.70     29.92 o 
  -4   2  18     1443.46     1404.16     25.18 o 
  -3   2  18     2830.05     2750.07     34.05 o 
  -2   2  18     6060.34     6138.45     59.58 o 
  -1   2  18     1019.83     1053.56     24.04 o 
   0   2  18      264.85      266.75     12.63 o 
   1   2  18      262.31      256.62     14.23 o 
   2   2  18        3.03        4.66      6.83 o 
   3   2  18      158.22      174.73      9.93 o 
   4   2  18      934.87      914.30     20.03 o 
   5   2  18      258.25      245.53     11.73 o 
   6   2  18        2.39        2.97      4.18 o 
   7   2  18      114.39       85.12      9.39 o 
   8   2  18       11.46       17.25      7.42 o 
   9   2  18       12.72       13.79      6.18 o 
 -14   3  18       91.51       81.59     17.08 o 
 -13   3  18      364.50      398.75     30.28 o 
 -12   3  18       32.07       23.62      7.08 o 
 -11   3  18       45.86       47.60      7.81 o 
 -10   3  18       86.37       95.30      9.33 o 
  -9   3  18      138.32      135.83     10.55 o 
  -8   3  18        7.76        4.07      4.96 o 
  -7   3  18       83.12       69.07      7.22 o 
  -6   3  18       64.21       69.04      7.24 o 
  -5   3  18       22.23       21.03      5.29 o 
  -4   3  18       53.80       54.24      6.90 o 
  -3   3  18       45.86       50.03      5.75 o 
  -2   3  18      955.78      939.46     18.63 o 
  -1   3  18       34.14       37.53      5.94 o 
   0   3  18      304.10      308.03     14.16 o 
   1   3  18       13.21       24.26     10.68 o 
   2   3  18        4.63       10.03      3.70 o 
   3   3  18      241.11      246.99     10.96 o 
   4   3  18      149.66      152.50      9.80 o 
   5   3  18       31.78       41.87      6.37 o 
   6   3  18       37.53       39.90      6.73 o 
   7   3  18        0.74       -7.43      7.43 o 
   8   3  18      179.18      173.06     15.48 o 
   9   3  18       53.39       25.68      8.75 o 
 -13   4  18      235.16      203.75     25.23 o 
 -12   4  18     1028.45      956.83     46.51 o 
 -11   4  18     1162.43     1155.36     52.50 o 
 -10   4  18     1318.62     1271.26     34.51 o 
  -9   4  18     1008.25      996.10     31.71 o 
  -8   4  18     1799.54     1775.86     31.96 o 
  -7   4  18     2017.34     2008.06     41.51 o 
  -6   4  18     2319.78     2271.65     52.80 o 
  -5   4  18     3417.54     3452.67     40.71 o 
  -4   4  18     2011.84     2065.15     29.29 o 
  -3   4  18     2407.96     2415.17     32.29 o 
  -2   4  18     3986.98     3876.55     43.97 o 
  -1   4  18     3767.05     3798.73     54.75 o 
   0   4  18     2732.31     2756.98     32.70 o 
   1   4  18     1644.30     1702.90     24.68 o 
   2   4  18     1936.88     1958.35     26.96 o 
   3   4  18      772.12      782.37     17.86 o 
   4   4  18       35.86       34.11      6.93 o 
   5   4  18       76.10       97.27     16.22 o 
   6   4  18      205.24      198.85     11.11 o 
   7   4  18       63.03       57.24      7.43 o 
   8   4  18        3.48        2.29      4.93 o 
 -13   5  18     1479.56     1593.02     54.11 o 
 -12   5  18     1925.69     1874.26     65.78 o 
 -11   5  18     1300.66     1323.69     36.61 o 
 -10   5  18      985.76      959.34     30.27 o 
  -9   5  18     1238.57     1252.31     34.02 o 
  -8   5  18       66.60       62.82      8.14 o 
  -7   5  18      543.44      505.49     24.43 o 
  -6   5  18     1002.68      973.90     27.83 o 
  -5   5  18      407.93      413.16     15.86 o 
  -4   5  18      139.73      143.74     11.00 o 
  -3   5  18      375.19      364.21     10.87 o 
  -2   5  18      445.03      464.03     14.14 o 
  -1   5  18     1180.34     1153.31     22.64 o 
   0   5  18     1918.73     1934.00     30.52 o 
   1   5  18     2551.23     2567.98     36.51 o 
   2   5  18     2794.61     2721.58     38.19 o 
   3   5  18     3639.90     3647.47     66.28 o 
   4   5  18     4554.22     4596.76     65.00 o 
   5   5  18     3176.35     3251.65     47.93 o 
   6   5  18     2508.75     2544.18     46.32 o 
   7   5  18     3532.73     3570.89     95.70 o 
   8   5  18     1992.42     2131.46     50.42 o 
 -13   6  18      847.95      890.50     43.13 o 
 -12   6  18      420.98      442.87     22.45 o 
 -11   6  18     1186.99     1175.92     34.88 o 
 -10   6  18     1744.72     1771.47     64.24 o 
  -9   6  18      916.20      956.16     65.31 o 
  -8   6  18     1655.61     1656.45     43.12 o 
  -7   6  18     2782.12     2721.25     37.58 o 
  -6   6  18     2940.09     2828.76     38.06 o 
  -5   6  18     5569.81     5616.18     62.24 o 
  -4   6  18     4303.11     4356.37     63.20 o 
  -3   6  18     3879.02     3756.51     79.98 o 
  -2   6  18     3715.06     3627.10     90.44 o 
  -1   6  18     2960.17     2978.07     50.28 o 
   0   6  18     5153.34     5063.80     70.84 o 
   1   6  18     2441.29     2479.39     45.50 o 
   2   6  18     1000.85     1031.22     28.59 o 
   3   6  18     1114.47     1137.28     34.38 o 
   4   6  18      812.34      829.46     25.86 o 
   5   6  18       21.25       29.33      8.21 o 
   6   6  18      164.41      178.26     26.84 o 
   7   6  18        0.90        5.45      6.89 o 
   8   6  18      168.81      142.18     22.52 o 
 -12   7  18      262.70      283.62     19.61 o 
 -11   7  18      219.57      190.22     16.91 o 
 -10   7  18       88.21       53.54     11.06 o 
  -9   7  18       33.09       31.82      9.33 o 
  -8   7  18       24.32       18.38      8.09 o 
  -7   7  18      853.24      855.48     20.15 o 
  -6   7  18      457.09      479.87     17.86 o 
  -5   7  18       54.95       43.26      8.04 o 
  -4   7  18       89.57       80.98     10.43 o 
  -3   7  18       25.70       26.84      7.50 o 
  -2   7  18      579.63      584.40     36.32 o 
  -1   7  18      675.86      634.84     22.44 o 
   0   7  18      175.15      173.23     14.26 o 
   1   7  18      694.37      757.54     24.86 o 
   2   7  18     1473.22     1407.42     45.48 o 
   3   7  18      555.31      572.81     22.28 o 
   4   7  18      305.89      315.67     18.06 o 
   5   7  18      618.76      636.66     28.05 o 
   6   7  18     1086.28     1118.32     52.91 o 
   7   7  18      398.63      431.50     26.50 o 
 -11   8  18      122.18      132.60     18.94 o 
 -10   8  18        9.05        5.81      8.01 o 
  -9   8  18      582.38      578.66     26.61 o 
  -8   8  18        0.15        9.99      7.50 o 
  -7   8  18      108.33       98.34     16.17 o 
  -6   8  18       73.87       70.28      9.31 o 
  -5   8  18        8.33       20.31      8.26 o 
  -4   8  18      156.36      158.88     13.82 o 
  -3   8  18       25.64       39.80      8.07 o 
  -2   8  18       19.93        5.21     11.05 o 
  -1   8  18      172.55      174.45     14.63 o 
   0   8  18        0.17       -4.89      4.94 o 
   1   8  18       97.25       93.27     37.43 o 
   2   8  18      276.34      294.56     18.08 o 
   3   8  18       25.88       12.28      7.19 o 
   4   8  18        9.03       17.00      9.36 o 
   5   8  18      172.47      172.54     12.62 o 
   6   8  18      518.78      533.09     19.67 o 
   7   8  18      259.25      243.51     26.20 o 
 -11   9  18       39.98       40.54     10.71 o 
 -10   9  18      495.96      515.10     34.47 o 
  -9   9  18      475.58      520.90     38.16 o 
  -8   9  18        2.17        0.70      9.46 o 
  -7   9  18       17.30       21.71     11.38 o 
  -6   9  18       53.36       33.20      7.61 o 
  -5   9  18        0.02       -3.94      5.36 o 
  -4   9  18        0.53        1.27      5.61 o 
  -3   9  18        3.45        1.85      6.88 o 
  -2   9  18      275.63      269.05     17.20 o 
  -1   9  18      302.33      293.78     17.97 o 
   0   9  18      552.33      576.74     26.13 o 
   1   9  18      177.53      167.81     14.88 o 
   2   9  18      184.30      175.83     15.44 o 
   3   9  18       59.26       47.58     11.42 o 
   4   9  18       73.43       69.04      8.62 o 
   5   9  18      713.33      668.32     27.05 o 
   6   9  18      917.55      881.70     24.06 o 
 -10  10  18     1591.03     1639.52     42.83 o 
  -9  10  18     2487.75     2368.95     73.21 o 
  -8  10  18     1484.14     1361.56     52.72 o 
  -7  10  18     1196.40     1131.10     47.46 o 
  -6  10  18     1842.16     1853.95     60.57 o 
  -5  10  18     2205.42     2145.40     40.40 o 
  -4  10  18     2685.58     2585.69     51.46 o 
  -3  10  18     3935.31     4020.02     64.70 o 
  -2  10  18     2746.84     2709.77     51.50 o 
  -1  10  18     1319.48     1250.57     39.14 o 
   0  10  18     1299.02     1283.22     34.65 o 
   1  10  18     1726.78     1760.05     47.84 o 
   2  10  18      865.03      854.34     33.27 o 
   3  10  18      635.17      603.27     28.59 o 
   4  10  18      654.52      657.64     29.95 o 
   5  10  18      645.58      638.04     38.47 o 
  -8  11  18     1013.05     1050.63     47.23 o 
  -7  11  18      576.62      554.40     34.47 o 
  -6  11  18       20.56       19.67      8.84 o 
  -5  11  18        0.08       -1.76      5.98 o 
  -4  11  18       13.96       21.71      9.13 o 
  -3  11  18      283.73      310.69     20.23 o 
  -2  11  18      536.35      528.41     31.35 o 
  -1  11  18      698.30      677.93     29.60 o 
   0  11  18      987.67     1050.91     70.25 o 
   1  11  18     1408.22     1455.44     43.94 o 
   2  11  18     1938.45     1893.25     51.22 o 
   3  11  18     1201.27     1193.70     46.08 o 
   4  11  18     1215.14     1212.99     53.69 o 
  -6  12  18     2281.14     2246.44     50.54 o 
  -5  12  18     1375.12     1349.12     32.71 o 
  -4  12  18     1434.15     1549.55     44.42 o 
  -3  12  18     1373.66     1378.84     42.57 o 
  -2  12  18     1560.21     1511.91     88.98 o 
  -1  12  18     1383.74     1411.61     43.38 o 
   0  12  18      888.54      908.61     35.03 o 
   1  12  18      904.95      858.62     34.44 o 
   2  12  18     1359.97     1344.39     56.38 o 
  -4  13  18       17.92        3.79     10.01 o 
  -3  13  18        0.26        5.11     17.40 o 
  -2  13  18       86.31       32.92     10.17 o 
  -1  13  18       76.46       53.78     17.19 o 
 -13   1  19      240.88      235.53     23.05 o 
 -12   1  19      488.40      460.93     30.19 o 
 -11   1  19      534.23      548.13     21.62 o 
 -10   1  19      408.45      408.12     18.88 o 
  -9   1  19      392.62      350.32     17.58 o 
  -8   1  19        3.55       12.51      8.06 o 
  -7   1  19       44.62       35.24      7.81 o 
  -6   1  19      196.12      182.36     14.41 o 
  -5   1  19       79.83       61.81      8.99 o 
  -4   1  19     1041.41      982.40     31.78 o 
  -3   1  19      106.13      110.21     11.19 o 
  -2   1  19      886.77      893.07     26.05 o 
  -1   1  19     1312.94     1344.48     28.08 o 
   0   1  19      673.02      714.60     20.42 o 
   1   1  19      702.78      707.78     18.44 o 
   2   1  19     1217.49     1236.67     26.27 o 
   3   1  19      789.23      793.65     23.12 o 
   4   1  19     1981.77     1981.63     31.17 o 
   5   1  19     1898.84     1843.07     30.53 o 
   6   1  19      715.50      724.17     19.09 o 
   7   1  19      930.28      894.02     29.70 o 
   8   1  19     1027.50     1055.98     56.98 o 
 -12   2  19     1347.53     1495.78     55.30 o 
 -11   2  19     2053.94     2174.62     68.16 o 
 -10   2  19     2466.32     2447.66     37.96 o 
  -9   2  19     2588.30     2647.86     42.61 o 
  -8   2  19     4050.89     4119.50     52.29 o 
  -7   2  19     4707.86     4720.29     57.06 o 
  -6   2  19     3582.32     3582.73     46.76 o 
  -5   2  19     4553.07     4509.14     54.07 o 
  -4   2  19     2267.76     2304.81     44.48 o 
  -3   2  19     2887.26     2904.88     51.30 o 
  -2   2  19     6806.35     6880.32     79.66 o 
  -1   2  19     4736.57     4698.88     61.30 o 
   0   2  19     1863.13     1855.62     34.23 o 
   1   2  19     1049.43     1039.11     25.19 o 
   2   2  19      889.57      842.43     20.56 o 
   3   2  19      486.92      499.38     14.86 o 
   4   2  19      185.24      185.33     11.90 o 
   5   2  19       59.68       57.93      7.19 o 
   6   2  19      207.38      210.47     11.88 o 
   7   2  19        0.58        7.43      5.99 o 
   8   2  19      103.71      128.23     15.07 o 
 -13   3  19     1536.30     1692.82     61.57 o 
 -12   3  19      705.66      737.36     21.59 o 
 -11   3  19      298.56      319.53     14.64 o 
 -10   3  19      978.46      921.56     28.67 o 
  -9   3  19      163.46      152.03     13.65 o 
  -8   3  19        8.53        4.23      4.73 o 
  -7   3  19       63.61       77.77      7.93 o 
  -6   3  19        2.94        2.97      4.13 o 
  -5   3  19      101.38       94.59      8.21 o 
  -4   3  19      552.47      510.64     15.50 o 
  -3   3  19     2473.10     2510.45     33.37 o 
  -2   3  19     1367.11     1324.61     22.78 o 
  -1   3  19      956.92      955.96     19.11 o 
   0   3  19     1688.03     1748.76     48.41 o 
   1   3  19     1499.59     1467.26     27.25 o 
   2   3  19     1547.09     1597.93     29.01 o 
   3   3  19     2594.76     2573.74     35.43 o 
   4   3  19     3659.60     3658.74     44.76 o 
   5   3  19     3198.97     3240.86     47.34 o 
   6   3  19     1701.17     1690.07     31.74 o 
   7   3  19     2588.14     2674.10     53.52 o 
   8   3  19     3639.19     3696.60     75.65 o 
 -13   4  19      640.84      683.70     26.95 o 
 -12   4  19     1790.83     1783.60     37.31 o 
 -11   4  19     1487.11     1517.18     50.07 o 
 -10   4  19     1674.29     1688.36     32.83 o 
  -9   4  19     1344.76     1406.65     35.97 o 
  -8   4  19     1614.34     1614.30     41.71 o 
  -7   4  19     1139.61     1136.50     30.94 o 
  -6   4  19     1943.69     1957.82     39.35 o 
  -5   4  19     2029.27     2039.77     32.60 o 
  -4   4  19     2024.95     2071.24     29.98 o 
  -3   4  19     1424.41     1488.36     38.31 o 
  -2   4  19      815.43      881.54     22.08 o 
  -1   4  19     1201.98     1169.10     21.57 o 
   0   4  19     1110.65     1135.57     29.85 o 
   1   4  19      370.28      346.18     11.76 o 
   2   4  19      240.15      239.96     11.64 o 
   3   4  19      866.02      874.86     21.31 o 
   4   4  19      350.65      355.29     13.01 o 
   5   4  19      565.29      553.26     16.30 o 
   6   4  19       86.35       85.28      8.77 o 
   7   4  19       73.95       80.95     11.24 o 
   8   4  19      226.09      225.03     14.28 o 
 -12   5  19      280.79      257.54     18.70 o 
 -11   5  19      234.60      285.67     14.87 o 
 -10   5  19      108.62      115.83     10.98 o 
  -9   5  19       23.97       22.31      6.97 o 
  -8   5  19       83.27       85.65     11.41 o 
  -7   5  19       56.63       50.31      9.46 o 
  -6   5  19       16.27       20.25      7.47 o 
  -5   5  19       45.74       26.74      6.45 o 
  -4   5  19        1.90        3.57      5.32 o 
  -3   5  19      529.90      553.13     16.47 o 
  -2   5  19      143.54      135.79      8.22 o 
  -1   5  19        1.99        2.23      3.77 o 
   0   5  19        2.96        4.09      4.23 o 
   1   5  19        9.66        0.80      6.62 o 
   2   5  19       74.66       75.20     11.51 o 
   3   5  19      434.61      448.51     18.55 o 
   4   5  19      133.69      154.05     13.36 o 
   5   5  19      977.69     1038.83     28.77 o 
   6   5  19     1357.87     1445.42     34.16 o 
   7   5  19       98.89       98.17     13.81 o 
 -12   6  19      119.37       75.96     12.29 o 
 -11   6  19       23.46       13.11      8.50 o 
 -10   6  19      179.00      176.59     16.21 o 
  -9   6  19       96.22       89.56      9.96 o 
  -8   6  19      109.93      112.58      9.37 o 
  -7   6  19      494.24      501.64     18.43 o 
  -6   6  19      869.04      894.28     24.07 o 
  -5   6  19      519.31      533.84     16.72 o 
  -4   6  19      102.52      113.02     11.40 o 
  -3   6  19      176.52      173.86     13.81 o 
  -2   6  19      412.62      461.94     19.01 o 
  -1   6  19      303.96      319.63     16.48 o 
   0   6  19       53.57       38.68      8.32 o 
   1   6  19       27.05       22.24      7.67 o 
   2   6  19      102.18       86.32     10.95 o 
   3   6  19       21.68       15.14      9.17 o 
   4   6  19        8.48        9.76      7.54 o 
   5   6  19      335.11      327.88     32.22 o 
   6   6  19       80.46       78.36     19.04 o 
   7   6  19       63.29       69.74     12.13 o 
 -11   7  19      630.72      613.31     37.98 o 
 -10   7  19      929.73      951.73     43.49 o 
  -9   7  19        3.01       11.39      6.32 o 
  -8   7  19      110.16      110.14     10.61 o 
  -7   7  19       31.98       22.74      5.97 o 
  -6   7  19       97.68      114.74     14.21 o 
  -5   7  19      174.51      188.14     14.60 o 
  -4   7  19       14.79       18.25      7.55 o 
  -3   7  19      568.86      539.77     21.15 o 
  -2   7  19      557.61      574.45     21.86 o 
  -1   7  19     1177.38     1164.36     43.53 o 
   0   7  19      852.63      831.05     26.51 o 
   1   7  19      496.57      474.71     20.75 o 
   2   7  19     1705.93     1727.00     40.05 o 
   3   7  19     2446.91     2572.67     56.30 o 
   4   7  19     2195.63     2183.88     51.19 o 
   5   7  19     3973.90     3977.87    118.68 o 
   6   7  19     2384.19     2494.09     58.33 o 
 -11   8  19     2049.48     1941.56     47.61 o 
 -10   8  19     2880.68     2917.73     84.79 o 
  -9   8  19     3124.31     3144.07     86.31 o 
  -8   8  19     3342.14     3225.70    111.67 o 
  -7   8  19     2429.84     2358.33     42.57 o 
  -6   8  19     2256.17     2177.20     50.84 o 
  -5   8  19     4002.49     3983.63     78.34 o 
  -4   8  19     4986.55     4879.66     71.79 o 
  -3   8  19     4537.39     4512.73     68.39 o 
  -2   8  19     2794.46     2729.52     50.45 o 
  -1   8  19     1647.72     1664.03     38.36 o 
   0   8  19     2691.02     2657.55     50.50 o 
   1   8  19     1278.16     1339.00     54.58 o 
   2   8  19      812.55      709.35     80.51 o 
   3   8  19      992.56      979.65     34.64 o 
   4   8  19      459.30      440.73     23.86 o 
   5   8  19      180.04      145.21     12.48 o 
   6   8  19       22.37       18.67      7.23 o 
 -10   9  19       11.10       23.40      9.35 o 
  -9   9  19      691.51      681.63     27.03 o 
  -8   9  19      719.73      685.63     26.72 o 
  -7   9  19       87.81       88.10     24.91 o 
  -6   9  19        0.34        5.64      5.98 o 
  -5   9  19       64.65       71.32     20.71 o 
  -4   9  19      668.46      689.37     24.63 o 
  -3   9  19      801.22      822.37     27.25 o 
  -2   9  19      964.52     1003.19     30.14 o 
  -1   9  19     1125.38     1071.24     31.08 o 
   0   9  19     1650.74     1618.09     46.50 o 
   1   9  19     1678.98     1659.18     80.28 o 
   2   9  19      872.53      864.21     36.27 o 
   3   9  19      495.52      548.47     27.07 o 
   4   9  19     1135.82     1107.24     30.20 o 
   5   9  19     1094.34     1131.89     39.51 o 
  -9  10  19      329.27      334.37     27.93 o 
  -8  10  19      405.61      453.42     31.77 o 
  -7  10  19      283.85      278.65     19.33 o 
  -6  10  19       68.21       65.78      9.67 o 
  -5  10  19      500.69      504.31     25.16 o 
  -4  10  19      557.07      560.00     22.91 o 
  -3  10  19      285.61      303.24     18.91 o 
  -2  10  19      307.19      305.66     21.80 o 
  -1  10  19      426.11      431.10     23.87 o 
   0  10  19      176.26      140.48     16.59 o 
   1  10  19        9.55       10.50      8.27 o 
   2  10  19        0.79       -8.24     12.85 o 
   3  10  19        0.56        2.72      7.03 o 
   4  10  19      143.06      169.41     24.07 o 
  -7  11  19      176.94      164.06     17.86 o 
  -6  11  19       21.32       11.20     11.06 o 
  -5  11  19        4.42        2.68     13.04 o 
  -4  11  19       14.83       10.29      7.74 o 
  -3  11  19       29.41       33.98     10.46 o 
  -2  11  19       40.04       43.34     10.91 o 
  -1  11  19        3.20        2.60      7.19 o 
   0  11  19       35.54       38.90     10.53 o 
   1  11  19      309.56      291.68     38.97 o 
   2  11  19      254.16      206.41     26.47 o 
  -5  12  19     1022.68     1061.04     70.81 o 
  -4  12  19     1206.19     1145.84     38.64 o 
  -3  12  19      889.23      853.28     43.40 o 
  -2  12  19      620.00      548.06     27.30 o 
  -1  12  19      344.02      373.60     23.03 o 
   0  12  19      453.58      476.86     34.63 o 
 -12   0  20     3105.69     3206.27     82.13 o 
 -11   0  20     2892.92     3020.50     79.77 o 
 -10   0  20     2225.70     2247.58     66.42 o 
  -9   0  20     1405.47     1355.67     49.69 o 
  -8   0  20     3617.21     3430.16     85.43 o 
  -7   0  20     3122.67     3220.81     81.51 o 
  -6   0  20     2090.73     2114.17     62.56 o 
  -5   0  20     2567.75     2574.45     69.90 o 
  -4   0  20     2650.79     2702.57     71.72 o 
  -3   0  20     2163.65     2044.66     60.22 o 
  -2   0  20     8726.41     8909.80    163.93 o 
  -1   0  20     5549.23     5577.06    115.53 o 
   0   0  20      615.33      603.35     31.09 o 
   1   0  20       99.80       98.93     12.61 o 
   2   0  20       28.75       13.37      8.34 o 
   3   0  20       41.76       25.59     11.03 o 
   4   0  20        4.46       -9.03     14.61 o 
   5   0  20      147.67      104.77     11.79 o 
   6   0  20       15.79       36.08     11.74 o 
   7   0  20      311.57      282.30     24.88 o 
 -13   1  20      606.95      674.54     36.34 o 
 -12   1  20      979.90     1100.90     47.13 o 
 -11   1  20      179.50      180.44     14.87 o 
 -10   1  20        0.94       -2.76      5.59 o 
  -9   1  20       27.96       24.79      7.36 o 
  -8   1  20        6.74       19.77      6.85 o 
  -7   1  20       54.96       52.90      9.03 o 
  -6   1  20      127.34      109.62     11.39 o 
  -5   1  20      141.30      142.83     12.99 o 
  -4   1  20      525.59      465.54     23.17 o 
  -3   1  20     1626.47     1585.55     36.79 o 
  -2   1  20     1268.85     1286.25     57.64 o 
  -1   1  20     1371.19     1395.93     34.29 o 
   0   1  20     3664.32     3648.18     53.11 o 
   1   1  20     3715.17     3758.54     54.63 o 
   2   1  20     2562.23     2562.72     43.80 o 
   3   1  20     2794.82     2848.48     42.47 o 
   4   1  20     2432.61     2410.54     35.65 o 
   5   1  20     1504.89     1478.74     25.21 o 
   6   1  20      757.05      804.82     28.17 o 
   7   1  20     1899.94     1865.51     63.79 o 
 -13   2  20      369.62      367.68     28.79 o 
 -12   2  20      245.15      277.96     25.87 o 
 -11   2  20      439.21      422.09     30.19 o 
 -10   2  20      238.22      210.85     24.01 o 
  -9   2  20      237.46      241.98     29.55 o 
  -8   2  20      231.65      221.55     14.63 o 
  -7   2  20      927.63      907.48     27.49 o 
  -6   2  20     1700.87     1636.50     61.56 o 
  -5   2  20     1934.36     1945.65     41.40 o 
  -4   2  20     2379.18     2353.63     46.13 o 
  -3   2  20     1784.73     1671.53     37.77 o 
  -2   2  20       92.33       78.57      9.81 o 
  -1   2  20       51.35       62.89      8.11 o 
   0   2  20      400.25      380.94     15.47 o 
   1   2  20       31.75       31.00     11.28 o 
   2   2  20        6.02       -2.51      5.17 o 
   3   2  20       44.88       34.13      9.22 o 
   4   2  20       25.13       35.38      6.14 o 
   5   2  20       70.61       56.82      7.43 o 
   6   2  20        3.70        2.99      4.69 o 
   7   2  20      140.27      120.08     18.35 o 
 -12   3  20      151.86      164.27     22.82 o 
 -11   3  20      112.34      125.73     19.37 o 
 -10   3  20        1.29        5.05      7.44 o 
  -9   3  20       12.17       11.13      7.29 o 
  -8   3  20       43.38       23.86      5.85 o 
  -7   3  20       75.72       82.05     11.06 o 
  -6   3  20      140.05      160.57     10.49 o 
  -5   3  20       80.07       71.55      8.13 o 
  -4   3  20       70.59       65.22      7.28 o 
  -3   3  20      208.26      187.02     13.24 o 
  -2   3  20       92.24       91.90     12.34 o 
  -1   3  20       48.87       48.43      9.30 o 
   0   3  20       42.19       46.89      7.34 o 
   1   3  20       83.35       79.80      8.18 o 
   2   3  20       26.80       22.86      5.84 o 
   3   3  20      216.95      227.07     12.37 o 
   4   3  20      328.45      314.00     13.49 o 
   5   3  20       77.82       69.39      8.16 o 
   6   3  20       68.14       71.79      9.81 o 
   7   3  20      261.60      223.23     17.70 o 
 -12   4  20      170.32      171.03     13.12 o 
 -11   4  20     1107.49     1137.73     33.58 o 
 -10   4  20     2591.52     2676.99    107.06 o 
  -9   4  20     1381.53     1442.55     36.93 o 
  -8   4  20     1806.61     1869.34     47.80 o 
  -7   4  20     2668.11     2685.24     61.24 o 
  -6   4  20     1813.23     1882.64     44.40 o 
  -5   4  20     2348.48     2290.98     35.66 o 
  -4   4  20     2138.20     2135.44     34.07 o 
  -3   4  20     2240.22     2268.25     32.17 o 
  -2   4  20     1857.74     1846.34     28.41 o 
  -1   4  20      382.21      384.39     11.90 o 
   0   4  20      102.63       92.73      8.56 o 
   1   4  20      218.90      227.92     11.77 o 
   2   4  20      861.53      843.85     28.02 o 
   3   4  20      577.50      549.00     18.10 o 
   4   4  20       45.49       74.00      8.30 o 
   5   4  20        5.83        7.49      5.24 o 
   6   4  20       25.33       31.90      6.84 o 
   7   4  20      284.58      277.96     16.98 o 
 -12   5  20      781.83      829.77     24.22 o 
 -11   5  20      331.68      354.49     16.35 o 
 -10   5  20      257.82      258.06     19.16 o 
  -9   5  20      198.60      166.41     15.60 o 
  -8   5  20        0.67        1.93      7.13 o 
  -7   5  20       12.63       19.03      7.93 o 
  -6   5  20      143.30      161.06     20.15 o 
  -5   5  20      174.64      166.75     14.17 o 
  -4   5  20      718.57      709.04     21.27 o 
  -3   5  20     1945.73     1907.79     51.27 o 
  -2   5  20     2358.46     2377.19     30.99 o 
  -1   5  20     2965.15     3005.61     36.51 o 
   0   5  20     4035.93     4090.17     50.20 o 
   1   5  20     3409.38     3450.35     45.10 o 
   2   5  20     3691.86     3663.18     57.85 o 
   3   5  20     3177.57     3248.45     54.22 o 
   4   5  20     3635.51     3721.80     59.63 o 
   5   5  20     2635.04     2643.45     55.16 o 
   6   5  20     2021.40     2099.56     51.36 o 
 -11   6  20      959.21      942.00     25.89 o 
 -10   6  20      841.78      868.89     24.54 o 
  -9   6  20     2362.41     2484.07     52.16 o 
  -8   6  20     2796.45     2860.83     54.42 o 
  -7   6  20     2250.69     2190.25     63.47 o 
  -6   6  20     3033.14     3036.93     55.24 o 
  -5   6  20     4820.84     4960.48     77.49 o 
  -4   6  20     3061.15     3087.67     47.44 o 
  -3   6  20     3563.41     3618.55     58.06 o 
  -2   6  20     1644.12     1651.87     36.78 o 
  -1   6  20      725.26      740.27     24.41 o 
   0   6  20      622.19      566.01     21.64 o 
   1   6  20      261.60      260.91     16.67 o 
   2   6  20      139.69      135.54     13.25 o 
   3   6  20        5.97       -4.00     11.28 o 
   4   6  20        4.53       15.66      9.91 o 
   5   6  20       72.27       55.93     17.38 o 
   6   6  20       41.52       55.06     16.07 o 
 -11   7  20      265.73      261.21     15.99 o 
 -10   7  20      311.29      328.58     22.04 o 
  -9   7  20       14.25       14.81      7.19 o 
  -8   7  20       37.44       45.97     14.27 o 
  -7   7  20       43.20       36.75      7.56 o 
  -6   7  20       66.31       64.04      9.00 o 
  -5   7  20       24.80       35.23      8.38 o 
  -4   7  20      103.21       84.59     11.07 o 
  -3   7  20     1032.46      983.58     36.88 o 
  -2   7  20     1421.56     1444.88     35.27 o 
  -1   7  20      949.54      917.76     28.07 o 
   0   7  20      117.14      128.65     13.45 o 
   1   7  20      528.86      533.87     22.07 o 
   2   7  20     1113.69     1119.66     31.43 o 
   3   7  20      691.07      717.82     28.95 o 
   4   7  20      819.66      711.86     48.15 o 
   5   7  20     1182.50     1128.12     59.69 o 
 -10   8  20       28.63       41.73      8.42 o 
  -9   8  20       36.54       49.12      8.66 o 
  -8   8  20        2.85        2.22      6.23 o 
  -7   8  20       37.57       41.59     10.56 o 
  -6   8  20        0.65       -1.16      7.49 o 
  -5   8  20        2.37       10.48     11.39 o 
  -4   8  20      457.65      452.76     20.54 o 
  -3   8  20       89.39       83.84     11.11 o 
  -2   8  20       55.03       55.97      9.72 o 
  -1   8  20        8.00        3.00      6.52 o 
   0   8  20       51.83       56.38     12.58 o 
   1   8  20       29.84       23.06     15.69 o 
   2   8  20      182.66      181.16     18.16 o 
   3   8  20        0.02        4.68      7.68 o 
   4   8  20      264.64      279.51     20.84 o 
   5   8  20       13.39        8.89      8.70 o 
  -9   9  20       32.70       35.72      9.70 o 
  -8   9  20       33.86       47.50     15.69 o 
  -7   9  20       66.24       58.13     16.18 o 
  -6   9  20       24.78       13.78      8.44 o 
  -5   9  20      185.86      154.89     19.43 o 
  -4   9  20      261.24      241.90     17.80 o 
  -3   9  20      589.58      539.14     22.86 o 
  -2   9  20      251.54      210.03     16.65 o 
  -1   9  20      150.43      183.57     25.47 o 
   0   9  20      551.79      575.01     27.57 o 
   1   9  20      456.42      402.55     23.47 o 
   2   9  20      803.57      851.83     33.16 o 
   3   9  20      349.72      331.05     23.01 o 
   4   9  20      146.58      113.62     12.69 o 
  -8  10  20      928.47      900.69     31.99 o 
  -7  10  20     1404.44     1384.98     38.86 o 
  -6  10  20     2032.05     2059.27     80.66 o 
  -5  10  20     2033.07     2036.70     80.71 o 
  -4  10  20     2274.34     2236.59    102.31 o 
  -3  10  20     1792.77     1746.15     47.80 o 
  -2  10  20     1269.26     1232.37     39.96 o 
  -1  10  20      351.42      337.39     22.87 o 
   0  10  20      357.45      336.09     28.76 o 
   1  10  20      725.33      724.15     31.28 o 
   2  10  20      207.83      178.39     11.05 o 
  -6  11  20      108.96      108.51     20.61 o 
  -5  11  20      423.00      433.63     52.19 o 
  -4  11  20      296.08      323.90     22.69 o 
  -3  11  20      497.79      462.75     25.29 o 
  -2  11  20     1175.78     1241.29     40.90 o 
  -1  11  20     1814.91     1723.35     74.63 o 
   0  11  20     1836.91     1883.57     66.45 o 
   1  11  20     2265.58     2387.86     76.22 o 
 -12   1  21      619.16      656.32     36.66 o 
 -11   1  21       68.66       59.81     13.02 o 
 -10   1  21        2.12        8.13      6.56 o 
  -9   1  21       69.43       73.61     11.99 o 
  -8   1  21       70.44       61.40      9.96 o 
  -7   1  21       14.71       14.51      6.88 o 
  -6   1  21      450.26      451.82     34.13 o 
  -5   1  21      426.67      449.34     19.83 o 
  -4   1  21       11.00       15.38     10.56 o 
  -3   1  21     1157.73     1163.38     39.01 o 
  -2   1  21     2390.25     2313.59     46.89 o 
  -1   1  21      455.44      455.15     20.04 o 
   0   1  21     1977.68     2006.99     55.45 o 
   1   1  21     2414.65     2404.22     42.35 o 
   2   1  21      776.66      787.32     23.45 o 
   3   1  21      683.53      733.68     19.01 o 
   4   1  21     1483.38     1441.84     27.29 o 
   5   1  21      999.39      972.73     24.37 o 
   6   1  21      723.93      750.79     27.86 o 
   7   1  21      411.20      401.24     24.97 o 
 -12   2  21      981.96      980.07     45.53 o 
 -11   2  21     2788.63     2818.05     81.18 o 
 -10   2  21     4063.98     4036.48    100.90 o 
  -9   2  21     1993.83     1944.82     42.78 o 
  -8   2  21     1450.20     1474.21     44.71 o 
  -7   2  21     3165.94     3195.98     57.60 o 
  -6   2  21     4007.67     3941.36     65.82 o 
  -5   2  21     2188.98     2094.02     44.13 o 
  -4   2  21     1046.64     1079.46     30.58 o 
  -3   2  21     3782.66     3851.48    119.17 o 
  -2   2  21     1946.54     1940.84     50.52 o 
  -1   2  21      111.38      110.02     11.45 o 
   0   2  21      531.97      554.55     19.17 o 
   1   2  21      395.53      393.40     16.49 o 
   2   2  21       66.95       55.56      7.49 o 
   3   2  21       37.32       38.60      7.64 o 
   4   2  21       18.34       19.44      5.63 o 
   5   2  21       32.27       13.06     12.60 o 
   6   2  21      104.15       76.51     11.05 o 
 -12   3  21      242.65      182.15     23.81 o 
 -11   3  21       24.68       32.84     13.66 o 
 -10   3  21       43.39       58.17     15.44 o 
  -9   3  21       89.82       68.68     16.21 o 
  -8   3  21      384.58      378.44     31.84 o 
  -7   3  21      861.56      819.78     26.02 o 
  -6   3  21     1027.62      999.32     28.79 o 
  -5   3  21      612.19      613.87     22.48 o 
  -4   3  21      834.06      876.12     26.85 o 
  -3   3  21     1524.34     1500.10     35.72 o 
  -2   3  21     1775.40     1781.22     39.88 o 
  -1   3  21     3495.07     3657.71     53.88 o 
   0   3  21     3712.45     3723.82     54.79 o 
   1   3  21     2637.42     2580.35     39.63 o 
   2   3  21     3064.72     3100.06     44.81 o 
   3   3  21     2116.43     2143.56     36.49 o 
   4   3  21     1141.18     1163.74     26.46 o 
   5   3  21     3068.69     3126.90     51.20 o 
   6   3  21     3230.23     3366.73     53.96 o 
 -11   4  21     1054.56     1054.70     41.69 o 
 -10   4  21     1498.32     1442.98     84.16 o 
  -9   4  21     1044.87     1179.92     33.42 o 
  -8   4  21     1716.12     1828.04     41.80 o 
  -7   4  21     2029.42     2014.53     43.43 o 
  -6   4  21      661.32      729.14     24.92 o 
  -5   4  21      223.63      220.76     11.45 o 
  -4   4  21      755.17      760.18     19.50 o 
  -3   4  21      287.88      301.79     12.93 o 
  -2   4  21      504.19      487.07     17.38 o 
  -1   4  21      293.49      292.44     13.28 o 
   0   4  21      238.91      265.09     12.74 o 
   1   4  21      620.11      656.00     18.82 o 
   2   4  21      397.11      421.05     15.52 o 
   3   4  21        0.93        3.03      4.39 o 
   4   4  21        4.33        8.60      5.26 o 
   5   4  21       68.87       67.22      8.68 o 
   6   4  21      611.97      638.94     21.64 o 
 -11   5  21        6.95        6.58      8.04 o 
 -10   5  21       67.49       73.44     27.08 o 
  -9   5  21      220.39      255.22     17.47 o 
  -8   5  21       86.67       82.57     11.74 o 
  -7   5  21       33.65       34.98      9.39 o 
  -6   5  21        8.89        9.81      7.51 o 
  -5   5  21      214.99      227.57     15.89 o 
  -4   5  21       13.70       21.81      6.73 o 
  -3   5  21      250.60      242.06     12.66 o 
  -2   5  21      398.08      367.64     14.37 o 
  -1   5  21      135.06      147.19      9.12 o 
   0   5  21        3.78        4.49      4.75 o 
   1   5  21      162.21      160.93     13.26 o 
   2   5  21      506.07      526.11     21.70 o 
   3   5  21      544.83      538.13     21.00 o 
   4   5  21      455.37      448.19     17.74 o 
   5   5  21      119.08      117.54     14.56 o 
 -11   6  21       72.06       51.88     16.32 o 
 -10   6  21     1319.56     1324.31     37.80 o 
  -9   6  21      415.25      410.78     21.31 o 
  -8   6  21        8.27        3.10      6.06 o 
  -7   6  21      252.44      242.04     15.31 o 
  -6   6  21      244.63      256.69     15.08 o 
  -5   6  21       17.34       10.31      8.04 o 
  -4   6  21      132.90      164.83     11.69 o 
  -3   6  21      290.74      273.24     17.81 o 
  -2   6  21      134.71      141.35     15.71 o 
  -1   6  21       61.96       32.69      8.84 o 
   0   6  21       17.14       12.24      7.31 o 
   1   6  21      299.49      302.69     17.69 o 
   2   6  21       41.10       16.70      9.59 o 
   3   6  21       11.86        3.77      9.41 o 
   4   6  21        1.66        0.37      9.83 o 
   5   6  21      185.48      186.99     28.22 o 
 -10   7  21      369.67      418.17     22.37 o 
  -9   7  21      118.44      130.16     14.76 o 
  -8   7  21        0.36        6.93     12.60 o 
  -7   7  21       36.24       38.62      8.14 o 
  -6   7  21      345.59      329.31     29.29 o 
  -5   7  21      248.07      202.24     27.54 o 
  -4   7  21      807.07      824.54     31.20 o 
  -3   7  21     1435.98     1465.55     35.80 o 
  -2   7  21      989.53     1056.80     30.48 o 
  -1   7  21     1488.98     1454.41     51.72 o 
   0   7  21     1733.83     1719.98     39.52 o 
   1   7  21     2734.94     2856.68     52.86 o 
   2   7  21     3014.93     3112.53     63.60 o 
   3   7  21     1687.71     1692.06     75.34 o 
   4   7  21     1453.71     1456.51     69.76 o 
  -9   8  21     2324.13     2344.35     52.45 o 
  -8   8  21     2440.48     2537.26     54.13 o 
  -7   8  21     2207.80     2143.27     52.28 o 
  -6   8  21     1934.33     1923.83     49.23 o 
  -5   8  21     3005.87     3070.79     80.18 o 
  -4   8  21     2184.39     2097.15     57.19 o 
  -3   8  21     1057.82     1059.98     31.04 o 
  -2   8  21     1030.49     1067.17     33.60 o 
  -1   8  21      942.04      931.33     29.40 o 
   0   8  21      888.19      847.15     32.19 o 
   1   8  21      517.39      518.90     25.80 o 
   2   8  21      251.19      227.49     24.70 o 
   3   8  21       11.02        3.68      7.67 o 
  -8   9  21      555.99      534.48     34.64 o 
  -7   9  21      580.36      601.14     36.16 o 
  -6   9  21      272.33      263.56     21.47 o 
  -5   9  21      511.09      479.82     50.01 o 
  -4   9  21      463.20      456.40     24.59 o 
  -3   9  21      741.53      710.79     30.34 o 
  -2   9  21     1361.97     1337.80     41.54 o 
  -1   9  21     1956.24     1970.92     51.33 o 
   0   9  21     1822.21     1761.65     65.09 o 
   1   9  21      893.40      965.01     35.62 o 
   2   9  21     1587.76     1643.26     59.63 o 
  -6  10  21       90.22      104.66     15.13 o 
  -5  10  21      293.76      279.17     21.55 o 
  -4  10  21      130.44      109.56     14.93 o 
  -3  10  21      106.14      115.56     20.68 o 
  -2  10  21       29.77       16.94     11.55 o 
  -1  10  21      170.03      171.50     18.25 o 
   0  10  21      189.42      145.91     22.70 o 
   1  10  21       55.48       40.65     16.11 o 
 -11   0  22     3367.86     3413.45     87.87 o 
 -10   0  22     5314.29     5712.62    123.73 o 
  -9   0  22     1898.09     1868.86     61.35 o 
  -8   0  22      783.12      759.74     37.81 o 
  -7   0  22     1784.78     1786.82     59.25 o 
  -6   0  22     1636.37     1647.50     56.26 o 
  -5   0  22     1299.92     1232.18     47.89 o 
  -4   0  22     1864.76     1813.12     59.27 o 
  -3   0  22     1178.87     1154.94     46.31 o 
  -2   0  22      792.17      802.12     38.07 o 
  -1   0  22       91.44      135.30     18.72 o 
   0   0  22       57.58       36.46     11.67 o 
   1   0  22       63.30       74.18     14.85 o 
   2   0  22      298.03      306.61     24.77 o 
   3   0  22      348.74      353.24     21.55 o 
   4   0  22      420.94      409.37     19.63 o 
   5   0  22      188.85      179.49     22.84 o 
   6   0  22      249.43      247.26     27.05 o 
 -11   1  22       36.33       46.27     14.66 o 
 -10   1  22      116.03       95.48     14.80 o 
  -9   1  22      415.31      401.16     20.02 o 
  -8   1  22      647.37      667.10     25.09 o 
  -7   1  22      781.54      782.89     34.76 o 
  -6   1  22      906.69      851.24     28.00 o 
  -5   1  22      628.64      656.34     24.48 o 
  -4   1  22      928.82      850.63     29.91 o 
  -3   1  22     2110.15     2086.77     45.06 o 
  -2   1  22     3311.78     3407.17     61.14 o 
  -1   1  22     3463.64     3363.73     60.73 o 
   0   1  22     2767.54     2742.26     53.75 o 
   1   1  22     1544.14     1593.82     39.36 o 
   2   1  22     2237.05     2273.70     42.59 o 
   3   1  22     1769.12     1796.95     33.69 o 
   4   1  22     1180.33     1201.47     27.54 o 
   5   1  22     1936.93     1891.14     39.17 o 
   6   1  22      896.77      933.52     31.88 o 
 -11   2  22      836.79      876.49     43.36 o 
 -10   2  22      725.23      734.60     39.63 o 
  -9   2  22      811.89      817.70     27.28 o 
  -8   2  22      819.56      785.93     26.67 o 
  -7   2  22      676.48      634.15     24.05 o 
  -6   2  22      503.63      463.93     50.25 o 
  -5   2  22      212.56      186.61     15.12 o 
  -4   2  22       65.05       66.70     10.13 o 
  -3   2  22       90.02       83.40     10.78 o 
  -2   2  22      192.55      214.90     35.28 o 
  -1   2  22      343.54      329.57     17.63 o 
   0   2  22      263.07      239.63     15.53 o 
   1   2  22      190.35      176.57     13.11 o 
   2   2  22       23.55       17.29      6.26 o 
   3   2  22      127.41      112.67     10.30 o 
   4   2  22      290.71      271.08     15.28 o 
   5   2  22      182.10      200.78     14.63 o 
 -11   3  22       38.40        7.46     10.90 o 
 -10   3  22      114.42      113.99     19.96 o 
  -9   3  22       19.00       16.61     11.42 o 
  -8   3  22       14.23       15.69     10.67 o 
  -7   3  22       61.12       51.55      9.03 o 
  -6   3  22      268.06      302.12     16.68 o 
  -5   3  22       13.87       14.01      6.60 o 
  -4   3  22        0.97        6.26      5.73 o 
  -3   3  22        9.60       -1.96      4.83 o 
  -2   3  22       24.33       16.87      6.52 o 
  -1   3  22      168.68      170.29     26.35 o 
   0   3  22      467.13      489.86     18.43 o 
   1   3  22      149.82      149.01     11.23 o 
   2   3  22       51.11       43.47     11.16 o 
   3   3  22        8.31        3.45      6.00 o 
   4   3  22        6.00       -1.31      5.73 o 
   5   3  22      733.26      733.88     27.59 o 
 -11   4  22     1823.00     1811.61     66.25 o 
 -10   4  22     1608.75     1621.65     61.03 o 
  -9   4  22      570.26      596.34     36.10 o 
  -8   4  22      904.34      978.74     45.38 o 
  -7   4  22     2046.22     2099.28     67.99 o 
  -6   4  22     1362.39     1360.91     52.81 o 
  -5   4  22     1027.73     1021.71     28.86 o 
  -4   4  22      517.94      509.88     20.92 o 
  -3   4  22      412.56      439.26     23.94 o 
  -2   4  22      308.87      294.85     16.15 o 
  -1   4  22      300.51      278.27     13.26 o 
   0   4  22      335.86      331.59     14.45 o 
   1   4  22       17.37       21.92      5.99 o 
   2   4  22       32.34       31.03      6.31 o 
   3   4  22       54.91       56.64      8.34 o 
   4   4  22      187.15      186.30     13.14 o 
   5   4  22      307.94      340.30     16.29 o 
 -10   5  22        0.83        4.27      8.01 o 
  -9   5  22       37.94       32.06      9.86 o 
  -8   5  22      225.44      231.15     16.95 o 
  -7   5  22      502.81      514.35     22.50 o 
  -6   5  22      761.70      801.12     33.73 o 
  -5   5  22     2326.13     2499.47     43.73 o 
  -4   5  22     2310.21     2335.92     57.47 o 
  -3   5  22     3985.63     3908.75     59.71 o 
  -2   5  22     4961.53     5162.55     75.17 o 
  -1   5  22     3842.73     3938.29     63.61 o 
   0   5  22     2973.15     3027.31     54.54 o 
   1   5  22     2548.40     2620.10     42.19 o 
   2   5  22     2026.18     2097.24     39.01 o 
   3   5  22     1678.50     1707.15    100.52 o 
   4   5  22     1431.52     1458.55     44.30 o 
 -10   6  22     1699.17     1713.93     65.00 o 
  -9   6  22     2047.22     2054.31     47.58 o 
  -8   6  22     2482.23     2603.36     46.60 o 
  -7   6  22     2742.69     2701.89     47.96 o 
  -6   6  22     1844.88     1857.68     63.73 o 
  -5   6  22     1087.50     1158.01     29.11 o 
  -4   6  22      621.07      675.62     22.09 o 
  -3   6  22      973.26      960.08     39.48 o 
  -2   6  22      764.14      732.95     28.06 o 
  -1   6  22      154.19      133.25     13.43 o 
   0   6  22       16.01       -4.34     17.18 o 
   1   6  22       50.88       38.78     15.36 o 
   2   6  22      275.53      297.26     36.80 o 
   3   6  22      437.94      515.47     41.16 o 
  -9   7  22       44.15       35.80     10.36 o 
  -8   7  22       76.80       74.24     14.48 o 
  -7   7  22       69.13       63.35     11.47 o 
  -6   7  22      452.00      440.60     18.90 o 
  -5   7  22      845.97      822.68     35.60 o 
  -4   7  22      763.58      735.12     30.95 o 
  -3   7  22      599.82      633.59     23.93 o 
  -2   7  22     1121.11     1136.33     31.83 o 
  -1   7  22     1722.27     1714.77     51.98 o 
   0   7  22      684.22      668.35     28.35 o 
   1   7  22      554.27      587.23     65.00 o 
  -8   8  22       28.71       28.07      9.60 o 
  -7   8  22        8.74       14.58      7.11 o 
  -6   8  22       16.02       10.05      9.01 o 
  -5   8  22        5.30        1.76      7.65 o 
  -4   8  22        2.60       -4.26      6.47 o 
  -3   8  22        0.05       10.51      7.27 o 
  -2   8  22        7.46        0.49      7.26 o 
  -1   8  22        5.63        8.36      8.32 o 
   0   8  22       10.33        9.20      8.88 o 
   1   8  22       22.63        4.09      7.15 o 
   2   8  22       16.13        9.32     12.54 o 
  -6   9  22      206.88      198.00     19.12 o 
  -5   9  22      620.88      620.82     36.80 o 
  -4   9  22      423.07      415.74     23.72 o 
  -3   9  22      281.24      277.39     21.35 o 
  -2   9  22      302.95      271.18     21.14 o 
  -1   9  22      261.09      276.95     21.28 o 
   0   9  22      348.37      301.85     27.14 o 
 -10   1  23       95.64      102.16     12.57 o 
  -9   1  23      233.36      242.02     17.15 o 
  -8   1  23      140.18      175.24     23.04 o 
  -7   1  23      213.40      183.81     15.77 o 
  -6   1  23      360.81      353.51     18.62 o 
  -5   1  23      686.86      727.85     26.22 o 
  -4   1  23     1209.40     1187.07     33.67 o 
  -3   1  23     2010.63     1968.14     54.32 o 
  -2   1  23      835.21      822.07     27.95 o 
  -1   1  23      908.87     1006.26     31.16 o 
   0   1  23     1186.09     1203.41     36.45 o 
   1   1  23     1214.53     1267.46     56.51 o 
   2   1  23     1113.48     1096.03     33.34 o 
   3   1  23      547.19      578.45     21.26 o 
   4   1  23      394.59      371.18     15.80 o 
 -10   2  23     2473.78     2581.41     79.26 o 
  -9   2  23     1548.71     1557.88     39.14 o 
  -8   2  23      798.12      822.01     33.45 o 
  -7   2  23     1624.31     1641.71     52.15 o 
  -6   2  23     1803.52     1872.73     43.24 o 
  -5   2  23      694.52      711.81     25.82 o 
  -4   2  23      515.84      547.68     22.69 o 
  -3   2  23      387.97      371.62     28.54 o 
  -2   2  23      235.12      224.71     16.01 o 
  -1   2  23      148.67      142.08     13.86 o 
   0   2  23        7.31       15.88      7.10 o 
   1   2  23      246.63      265.88     16.68 o 
   2   2  23      370.51      357.50     15.82 o 
   3   2  23      213.43      185.30     14.12 o 
   4   2  23      294.38      273.60     15.68 o 
 -10   3  23      162.25      140.12     22.22 o 
  -9   3  23     1269.41     1279.00     53.41 o 
  -8   3  23     2106.19     2039.81     68.41 o 
  -7   3  23     1232.86     1270.15     33.86 o 
  -6   3  23     1697.15     1742.34     85.91 o 
  -5   3  23     1577.24     1614.40     38.95 o 
  -4   3  23      789.04      791.16     38.08 o 
  -3   3  23     2107.24     2199.55     46.89 o 
  -2   3  23     4189.07     4247.45     70.63 o 
  -1   3  23     2289.90     2369.81     70.68 o 
   0   3  23     1955.80     1939.88     67.22 o 
   1   3  23     3029.99     3086.16     46.04 o 
   2   3  23     2691.84     2833.72     55.21 o 
   3   3  23     1814.17     1803.58     37.94 o 
   4   3  23     2404.70     2509.94     46.08 o 
 -10   4  23      583.39      549.83     36.23 o 
  -9   4  23      258.73      240.10     27.38 o 
  -8   4  23      445.49      458.15     32.14 o 
  -7   4  23      222.51      168.43     22.85 o 
  -6   4  23       91.99       80.49     17.01 o 
  -5   4  23      512.15      513.91     33.09 o 
  -4   4  23      118.10      143.05     13.36 o 
  -3   4  23      108.56      117.07     12.40 o 
  -2   4  23      972.32      935.62     25.43 o 
  -1   4  23      311.88      325.98     15.86 o 
   0   4  23       18.98       25.50      6.14 o 
   1   4  23       67.91       66.32     13.58 o 
   2   4  23      570.39      603.34     20.97 o 
   3   4  23      753.02      736.69     23.42 o 
   4   4  23      844.56      859.17     25.44 o 
  -9   5  23       87.31       59.79     15.67 o 
  -8   5  23       25.10       31.29     13.21 o 
  -7   5  23      179.30      169.70     23.21 o 
  -6   5  23       37.85       34.01     10.12 o 
  -5   5  23      158.35      168.79     34.07 o 
  -4   5  23      439.05      450.35     28.48 o 
  -3   5  23        1.38        6.52      6.88 o 
  -2   5  23       29.07       28.95      9.09 o 
  -1   5  23      311.02      285.87     17.40 o 
   0   5  23      740.28      800.27     27.36 o 
   1   5  23       46.36       29.43      9.19 o 
   2   5  23      211.49      209.91     19.29 o 
   3   5  23      909.95      859.30     38.72 o 
  -8   6  23       78.50       72.18     10.21 o 
  -7   6  23      118.37      115.30     11.93 o 
  -6   6  23        6.76       11.14     13.00 o 
  -5   6  23      114.71      132.73     16.66 o 
  -4   6  23       43.33       25.43      7.44 o 
  -3   6  23       14.72       20.09      6.95 o 
  -2   6  23       12.24        4.99      7.99 o 
  -1   6  23        0.62        1.89      7.54 o 
   0   6  23        7.38       13.79     11.32 o 
   1   6  23       25.94        8.73     11.05 o 
  -7   7  23     1149.06     1190.97     30.97 o 
  -6   7  23     1221.27     1254.68     40.81 o 
  -5   7  23     1278.89     1282.08     31.82 o 
  -4   7  23     1186.34     1197.44     38.27 o 
  -3   7  23     1324.76     1391.19     41.27 o 
  -2   7  23     1507.96     1515.16     43.08 o 
  -1   7  23     1096.40     1046.21     35.56 o 
   0   7  23     1724.89     1702.48     77.85 o 
  -6   8  23      417.76      393.76     23.10 o 
  -5   8  23      760.84      664.48     36.07 o 
  -4   8  23      724.39      679.21     66.46 o 
  -3   8  23      595.26      512.99     25.94 o 
  -2   8  23      407.99      369.64     22.67 o 
  -1   8  23       87.35      117.59     19.47 o 
   0   8  23        8.50        5.05     12.06 o 
  -9   0  24     2446.72     2532.14     75.20 o 
  -8   0  24     1424.54     1420.09     54.19 o 
  -7   0  24      564.42      560.58     33.86 o 
  -6   0  24      437.66      418.35     29.12 o 
  -5   0  24      729.44      738.22     38.38 o 
  -4   0  24       48.89       46.12     13.68 o 
  -3   0  24      452.65      491.01     31.47 o 
  -2   0  24       16.14       19.39     10.70 o 
  -1   0  24       56.67       58.35     13.80 o 
   0   0  24      564.79      606.54     35.15 o 
   1   0  24      235.75      251.07     23.86 o 
   2   0  24      493.78      476.82     31.78 o 
   3   0  24      417.84      387.62     22.57 o 
  -9   1  24      488.83      491.92     22.28 o 
  -8   1  24     1708.42     1731.76     84.03 o 
  -7   1  24     2329.13     2376.65     50.95 o 
  -6   1  24     1164.73     1166.88     34.32 o 
  -5   1  24     1525.86     1545.76     39.81 o 
  -4   1  24     2145.97     2105.91     62.83 o 
  -3   1  24     1874.05     1945.17     45.47 o 
  -2   1  24     1936.13     1984.62     45.90 o 
  -1   1  24     1589.19     1605.90     40.83 o 
   0   1  24     2040.02     2052.69     47.26 o 
   1   1  24     1660.09     1717.13     42.97 o 
   2   1  24     1144.89     1191.06     30.86 o 
   3   1  24      955.21      995.02     28.31 o 
  -9   2  24      591.18      560.21     35.71 o 
  -8   2  24      694.91      739.04     26.89 o 
  -7   2  24      371.08      381.56     19.84 o 
  -6   2  24      193.15      203.67     15.55 o 
  -5   2  24       48.70       50.40      9.75 o 
  -4   2  24       73.58       44.02     15.13 o 
  -3   2  24        0.19        5.41      6.13 o 
  -2   2  24        6.88       19.07     11.12 o 
  -1   2  24       63.43       62.36     11.81 o 
   0   2  24       37.19       36.80      8.63 o 
   1   2  24      341.18      332.07     22.26 o 
   2   2  24      146.64      135.44     12.41 o 
   3   2  24       70.19       70.44      9.61 o 
  -9   3  24       46.64       53.51     16.39 o 
  -8   3  24        8.69       18.07     12.45 o 
  -7   3  24        4.98       13.20     11.50 o 
  -6   3  24      293.10      286.11     16.99 o 
  -5   3  24        1.42        9.84      6.76 o 
  -4   3  24      528.43      571.17     61.43 o 
  -3   3  24      249.53      220.33     16.02 o 
  -2   3  24      191.06      223.84     15.98 o 
  -1   3  24       20.81       18.46      9.50 o 
   0   3  24       14.51       14.40      6.40 o 
   1   3  24      299.79      292.52     17.48 o 
   2   3  24      163.93      158.53     13.31 o 
   3   3  24        0.47       -1.25      6.73 o 
  -8   4  24      485.71      514.52     34.91 o 
  -7   4  24      127.71       75.95     17.07 o 
  -6   4  24      238.49      227.83     26.47 o 
  -5   4  24      999.51      933.11     44.88 o 
  -4   4  24      192.16      199.79     24.72 o 
  -3   4  24        0.50       -2.60      4.43 o 
  -2   4  24      187.07      150.20     12.51 o 
  -1   4  24       84.00       64.94      9.00 o 
   0   4  24      316.73      295.54     15.69 o 
   1   4  24      358.41      355.76     16.72 o 
   2   4  24      174.37      213.54     25.80 o 
  -8   5  24     1797.94     1793.63     78.60 o 
  -7   5  24     1675.33     1673.57     62.66 o 
  -6   5  24     2534.53     2513.10     92.53 o 
  -5   5  24     2440.71     2299.79     67.24 o 
  -4   5  24     1863.52     1855.00     50.36 o 
  -3   5  24     3136.46     3123.78     68.01 o 
  -2   5  24     1662.95     1721.79     48.34 o 
  -1   5  24     1936.36     2035.57     55.22 o 
   0   5  24     3391.51     3380.24    104.72 o 
   1   5  24     2490.04     2624.28     78.85 o 
  -7   6  24      746.41      712.12     31.26 o 
  -6   6  24      551.68      534.97     27.06 o 
  -5   6  24      176.88      164.15     17.81 o 
  -4   6  24       80.03       57.49     25.13 o 
  -3   6  24        7.57       -2.26      6.28 o 
  -2   6  24      125.40      112.35     14.90 o 
  -1   6  24      352.33      298.26     34.31 o 
  -5   7  24      384.15      388.24     18.21 o 
  -4   7  24      387.15      379.34     17.81 o 
  -8   1  25      794.19      819.42     28.97 o 
  -7   1  25      722.99      734.78     27.49 o 
  -6   1  25      915.65      941.20     31.21 o 
  -5   1  25     1286.90     1267.83     36.47 o 
  -4   1  25      735.82      824.92     29.24 o 
  -3   1  25      812.98      839.81     29.56 o 
  -2   1  25      825.27      843.82     39.58 o 
  -1   1  25      597.98      585.27     28.47 o 
   0   1  25      826.60      898.22     37.88 o 
   1   1  25      756.39      745.90     28.24 o 
  -8   2  25      376.10      402.63     20.67 o 
  -7   2  25      175.96      192.65     16.46 o 
  -6   2  25      228.80      199.80     33.33 o 
  -5   2  25      187.88      149.99     14.79 o 
  -4   2  25        3.26        7.19      7.08 o 
  -3   2  25      260.61      232.83     22.81 o 
  -2   2  25       58.39       77.34     11.59 o 
  -1   2  25       53.97       43.88      9.32 o 
   0   2  25       90.08       86.71     12.02 o 
   1   2  25      225.66      232.60     17.27 o 
  -7   3  25     1842.58     1825.68     66.18 o 
  -6   3  25     1168.58     1162.51     51.56 o 
  -5   3  25     1223.76     1291.06     43.04 o 
  -4   3  25     2627.41     2713.52     54.76 o 
  -3   3  25     3299.46     3266.48     61.46 o 
  -2   3  25     2137.08     2205.76     48.90 o 
  -1   3  25     1826.82     1858.77     39.04 o 
   0   3  25     2969.18     3031.43     59.55 o 
   1   3  25     1941.93     1977.45     46.56 o 
  -7   4  25      192.97      199.37     25.71 o 
  -6   4  25       13.48       19.96     12.27 o 
  -5   4  25        2.10        2.92     10.59 o 
  -4   4  25        0.04       -7.91      7.91 o 
  -3   4  25       27.70       23.32     12.06 o 
  -2   4  25       12.38       20.34      8.75 o 
  -1   4  25       70.81       72.02     10.86 o 
   0   4  25      174.83      176.67     15.91 o 
  -5   5  25        8.73        2.27      9.87 o 
  -4   5  25        4.87        3.92     10.32 o 
  -3   5  25       37.39       41.93     13.67 o 
  -2   5  25      311.88      307.07     27.42 o 
  -1   5  25      638.06      643.88     37.93 o 
  -6   0  26        0.34       11.77     11.13 o 
  -5   0  26       50.55       51.01     13.67 o 
  -4   0  26      113.89      117.97     19.63 o 
  -3   0  26      952.39      967.36     45.60 o 
  -2   0  26      744.91      700.25     38.86 o 
  -1   0  26      115.94      147.15     21.86 o 
  -6   1  26     1782.35     1889.68     46.12 o 
  -5   1  26     2559.76     2660.02     56.16 o 
  -4   1  26     1649.51     1639.69     42.63 o 
  -3   1  26     1258.10     1313.95     39.00 o 
  -2   1  26     1212.85     1234.11     40.48 o 
  -1   1  26      749.74      733.09     28.40 o 
  -5   2  26       29.81       28.41      8.34 o 
  -4   2  26       54.56       60.51     10.73 o 
  -3   2  26       83.17       84.47     12.04 o 
  -2   2  26       22.75       24.83      9.75 o 
  -4   3  26       27.30       37.47      9.15 o 
  -3   3  26        0.50       11.74      7.32 o 
                                                 
